# Supplementary material for: Crystal structure of oryzalin
Source: Acta Crystallogr E Crystallogr Commun. 2015 May 30;71(Pt 6):o429. doi: 10.1107/S205698901500955X (PMC4459385; doi:10.1107/S205698901500955X)
Supplement: Supplementary file 1 [file e-71-0o429-sup1.cif]

##############################################################################
#                                                                            #
# This CIF contains the data in a paper accepted for publication in          #
# Acta Crystallographica Section E. It conforms to the requirements of       #
# Notes for Authors for Acta Crystallographica Section E, and has been       #
# peer reviewed under the auspices of the IUCr Commission on Journals.       #
#                                                                            #
# Full details of the Crystallographic Information File format               #
# are given in the paper "The Crystallographic Information File (CIF):       #
# a New Standard Archive File for Crystallography" by S. R. Hall, F. H.      #
# Allen and I. D. Brown [Acta Cryst. (1991), A47, 655-685].                  #
#                                                                            #
# The current version of the core CIF dictionary is obtainable from          #
# ftp://ftp.iucr.org/pub/cif_core.dic.                                       #
#                                                                            #
# Software is freely available for graphical display of the structure(s)     #
# in this CIF. For information consult the CIF software page                 #
# http://www.iucr.org/resources/cif/software.                                #
#                                                                            #
# This file may be used for bona fide research purposes within the           #
# scientific community so long as proper attribution is given to the journal # 
# article from which it was obtained.                                        #
#                                                                            #
##############################################################################
data_global
_audit_creation_method     'form.cif (version 2.0)'
_journal_data_validation_number     ?
_journal_date_recd_electronic     2015-05-12
_journal_date_accepted     2015-05-19
_journal_name_full     'Acta Crystallographica, Section E'
_journal_year     2015
_journal_volume     71
_journal_issue      6
_journal_page_first     o429
_journal_page_last     o429
_journal_paper_category     HO
_journal_paper_doi     10.1107/S205698901500955X
_journal_coeditor_code     SJ5462
loop_
    _publ_contact_author_name
    _publ_contact_author_address
    _publ_contact_author_email
    'Kim, Tae Ho'
;
Department of Chemistry and Research Institute of Natural Sciences,
Gyeongsang National University, Jinju 660-701, Republic of Korea
;
;
thkim@gnu.ac.kr
;
    'Kim, Jineun'
;
Department of Chemistry and Research Institute of Natural Sciences,
Gyeongsang National University, Jinju 660-701, Republic of Korea
;
;
jekim@gnu.ac.kr
;
_publ_contact_author_fax     '+82-55-772-2789'
_publ_contact_author_phone     '+82-55-772-2789'
_publ_section_title
;
Crystal structure of oryzalin
;
loop_
    _publ_author_name
    _publ_author_address
    'Kang, Gihaeng'
;
Department of Chemistry and Research Institute of Natural Sciences,
Gyeongsang National University, Jinju 660-701, Republic of Korea
;
    'Kim, Jineun'
;
Department of Chemistry and Research Institute of Natural Sciences,
Gyeongsang National University, Jinju 660-701, Republic of Korea
;
    'Jeon, Youngeun'
;
Department of Chemistry and Research Institute of Natural Sciences,
Gyeongsang National University, Jinju 660-701, Republic of Korea
;
    'Kim, Tae Ho'
;
Department of Chemistry and Research Institute of Natural Sciences,
Gyeongsang National University, Jinju 660-701, Republic of Korea
;
_publ_section_synopsis     .
data_I
_database_code_depnum_ccdc_archive 'CCDC 1401628'
_audit_creation_method     SHELXTL
_chemical_name_systematic
;
4-Dipropylamino-3,5-dinitrobenzenesulfonamide
;
_chemical_name_common     oryzalin
_chemical_formula_moiety     'C12 H18 N4 O6 S'
_chemical_formula_sum     'C12 H18 N4 O6 S'
_chemical_formula_iupac     'C12 H18 N4 O6 S'
_chemical_formula_weight     346.36
_chemical_melting_point     ?
_symmetry_cell_setting     triclinic
_symmetry_space_group_name_H-M     'P -1'
_space_group_name_Hall     '-P 1'
loop_
    _symmetry_equiv_pos_as_xyz
    'x, y, z'
    '-x, -y, -z'
_cell_length_a     7.6057(2)
_cell_length_b     8.2463(2)
_cell_length_c     12.8657(2)
_cell_angle_alpha     73.9010(10)
_cell_angle_beta     86.0590(10)
_cell_angle_gamma     83.5490(10)
_cell_volume     769.77(3)
_cell_formula_units_Z     2
_cell_measurement_reflns_used     9733
_cell_measurement_theta_min     2.58
_cell_measurement_theta_max     28.27
_cell_measurement_temperature     173(2)
_exptl_crystal_description     block
_exptl_crystal_colour     red
_exptl_crystal_size_max     0.49
_exptl_crystal_size_mid     0.17
_exptl_crystal_size_min     0.05
_exptl_crystal_density_diffrn     1.494
_exptl_crystal_density_meas     ?
_exptl_crystal_density_method     'not measured'
_exptl_crystal_F_000     364
_exptl_absorpt_coefficient_mu     0.248
_exptl_absorpt_correction_type     multi-scan
_exptl_absorpt_process_details
;
(SADABS; Bruker, 2009)
;
_exptl_absorpt_correction_T_min     0.8881
_exptl_absorpt_correction_T_max     0.9877
_exptl_special_details     ?
_diffrn_ambient_temperature     173(2)
_diffrn_radiation_type     MoK\a
_diffrn_radiation_wavelength     0.71073
_diffrn_radiation_source     'fine-focus sealed tube'
_diffrn_radiation_monochromator     graphite
_diffrn_measurement_device_type     'Bruker APEXII CCD'
_diffrn_measurement_method     '\f and \w scans'
_diffrn_detector_area_resol_mean     ?
_diffrn_reflns_number     14199
_diffrn_reflns_av_R_equivalents     0.0213
_diffrn_reflns_av_sigmaI/netI     0.0165
_diffrn_reflns_theta_min     2.58
_diffrn_reflns_theta_max     28.29
_diffrn_reflns_theta_full     28.29
_diffrn_measured_fraction_theta_max     0.992
_diffrn_measured_fraction_theta_full     0.992
_diffrn_reflns_limit_h_min     -10
_diffrn_reflns_limit_h_max     8
_diffrn_reflns_limit_k_min     -10
_diffrn_reflns_limit_k_max     10
_diffrn_reflns_limit_l_min     -17
_diffrn_reflns_limit_l_max     17
_refine_special_details
;
Refinement of <i>F</i>^2^ against ALL reflections. The weighted <i>R</i>-factor
<i>wR</i> and goodness of fit <i>S</i> are based on <i>F</i>^2^, conventional
<i>R</i>-factors <i>R</i> are based on <i>F</i>, with <i>F</i> set to zero for
negative <i>F</i>^2^. The threshold expression of <i>F</i>^2^ >
\s(<i>F</i>^2^) is used only for calculating <i>R</i>-factors(gt) <i>etc</i>.
and is not relevant to the choice of reflections for refinement.
<i>R</i>-factors based on <i>F</i>^2^ are statistically about twice as large
as those based on <i>F</i>, and <i>R</i>- factors based on ALL data will be
even larger.
;
_reflns_number_total     3778
_reflns_number_gt     3506
_reflns_threshold_expression     I>2\s(I)
_refine_ls_structure_factor_coef     Fsqd
_refine_ls_matrix_type     full
_refine_ls_R_factor_all     0.0354
_refine_ls_R_factor_gt     0.0330
_refine_ls_wR_factor_gt     0.0874
_refine_ls_wR_factor_ref     0.0895
_refine_ls_goodness_of_fit_ref     1.053
_refine_ls_restrained_S_all     1.053
_refine_ls_number_reflns     3778
_refine_ls_number_parameters     218
_refine_ls_number_restraints     0
_refine_ls_hydrogen_treatment     mixed
_refine_ls_weighting_scheme     calc
_refine_ls_weighting_details
         'calc w=1/[\s^2^(Fo^2^)+(0.0441P)^2^+0.3414P] where P=(Fo^2^+2Fc^2^)/3'
_atom_sites_solution_hydrogens     geom
_atom_sites_solution_primary     direct
_atom_sites_solution_secondary     difmap
_refine_ls_shift/su_max     0.002
_refine_ls_shift/su_mean     0.000
_refine_diff_density_max     0.288
_refine_diff_density_min     -0.421
_refine_ls_extinction_method     none
_refine_ls_extinction_coef     ?
loop_
    _atom_type_symbol
    _atom_type_description
    _atom_type_scat_dispersion_real
    _atom_type_scat_dispersion_imag
    _atom_type_scat_source
    'C' 'C' 0.0033 0.0016
                         'International Tables Vol C Tables 4.2.6.8 and 6.1.1.4'
    'H' 'H' 0.0000 0.0000
                         'International Tables Vol C Tables 4.2.6.8 and 6.1.1.4'
    'N' 'N' 0.0061 0.0033
                         'International Tables Vol C Tables 4.2.6.8 and 6.1.1.4'
    'O' 'O' 0.0106 0.0060
                         'International Tables Vol C Tables 4.2.6.8 and 6.1.1.4'
    'S' 'S' 0.1246 0.1234
                         'International Tables Vol C Tables 4.2.6.8 and 6.1.1.4'
_computing_data_collection
;
APEX2 (Bruker, 2009)
;
_computing_cell_refinement
;
SAINT (Bruker, 2009)
;
_computing_data_reduction
;
SAINT (Bruker, 2009)
;
_computing_structure_solution
;
SHELXTL (Sheldrick, 2008)
;
_computing_structure_refinement
;
SHELXTL (Sheldrick, 2008)
;
_computing_molecular_graphics
;
DIAMOND (Brandenburg, 2010)
;
_computing_publication_material
;
SHELXTL (Sheldrick, 2008)
;
loop_
    _atom_site_type_symbol
    _atom_site_label
    _atom_site_fract_x
    _atom_site_fract_y
    _atom_site_fract_z
    _atom_site_U_iso_or_equiv
    _atom_site_adp_type
    _atom_site_calc_flag
    _atom_site_refinement_flags
    _atom_site_occupancy
    _atom_site_symmetry_multiplicity
    _atom_site_disorder_assembly
    _atom_site_disorder_group
    S S1 0.29089(4) -0.28775(4) 1.01726(2) 0.02217(9) Uani d . 1 1 . .
    O O6 0.21891(13) 0.38350(13) 0.79517(9) 0.0345(2) Uani d . 1 1 . .
    O O5 0.27982(13) 0.32749(13) 0.64100(8) 0.0310(2) Uani d . 1 1 . .
    O O4 0.94829(12) 0.02295(14) 0.76530(8) 0.0328(2) Uani d . 1 1 . .
    O O3 0.91096(14) -0.24191(14) 0.83339(10) 0.0413(3) Uani d . 1 1 . .
    O O2 0.42149(13) -0.38814(12) 1.09026(7) 0.0293(2) Uani d . 1 1 . .
    O O1 0.13725(14) -0.20406(13) 1.05726(8) 0.0337(2) Uani d . 1 1 . .
    N N1 0.22714(17) -0.41143(15) 0.95364(10) 0.0268(2) Uani d . 1 1 . .
    N N3 0.65122(14) 0.20712(13) 0.66209(8) 0.0207(2) Uani d . 1 1 . .
    N N4 0.29355(13) 0.29708(13) 0.73912(9) 0.0221(2) Uani d . 1 1 . .
    N N2 0.85394(14) -0.09134(15) 0.80100(8) 0.0252(2) Uani d . 1 1 . .
    C C1 0.40261(16) -0.13002(15) 0.92262(9) 0.0209(2) Uani d . 1 1 . .
    C C6 0.31660(16) 0.03024(15) 0.87675(9) 0.0201(2) Uani d . 1 1 . .
    H H6 0.2012 0.0621 0.9021 0.024 Uiso calc R 1 1 . .
    C C5 0.40260(15) 0.14133(14) 0.79389(9) 0.0189(2) Uani d . 1 1 . .
    C C4 0.57601(15) 0.10563(14) 0.75238(9) 0.0184(2) Uani d . 1 1 . .
    C C10 0.64961(16) 0.39061(15) 0.64526(10) 0.0210(2) Uani d . 1 1 . .
    H H10A 0.5757 0.4247 0.7035 0.025 Uiso calc R 1 1 . .
    H H10B 0.5958 0.4507 0.5753 0.025 Uiso calc R 1 1 . .
    C C11 0.83533(18) 0.44270(17) 0.64495(12) 0.0298(3) Uani d . 1 1 . .
    H H11A 0.8881 0.3855 0.7156 0.036 Uiso calc R 1 1 . .
    H H11B 0.9104 0.4062 0.5880 0.036 Uiso calc R 1 1 . .
    C C12 0.8312(2) 0.63353(19) 0.62429(14) 0.0386(3) Uani d . 1 1 . .
    H H12A 0.7900 0.6898 0.5514 0.058 Uiso calc R 1 1 . .
    H H12B 0.9506 0.6633 0.6304 0.058 Uiso calc R 1 1 . .
    H H12C 0.7506 0.6707 0.6778 0.058 Uiso calc R 1 1 . .
    C C7 0.74354(17) 0.13316(16) 0.57981(10) 0.0235(2) Uani d . 1 1 . .
    H H7A 0.7354 0.0092 0.6013 0.028 Uiso calc R 1 1 . .
    H H7B 0.8704 0.1524 0.5751 0.028 Uiso calc R 1 1 . .
    C C8 0.66410(19) 0.21110(18) 0.46926(10) 0.0298(3) Uani d . 1 1 . .
    H H8A 0.5335 0.2132 0.4772 0.036 Uiso calc R 1 1 . .
    H H8B 0.6939 0.3296 0.4412 0.036 Uiso calc R 1 1 . .
    C C9 0.7322(2) 0.1124(2) 0.38841(12) 0.0384(3) Uani d . 1 1 . .
    H H9A 0.8618 0.1057 0.3828 0.058 Uiso calc R 1 1 . .
    H H9B 0.6843 0.1703 0.3174 0.058 Uiso calc R 1 1 . .
    H H9C 0.6943 -0.0023 0.4130 0.058 Uiso calc R 1 1 . .
    C C3 0.66129(15) -0.05195(15) 0.81163(9) 0.0207(2) Uani d . 1 1 . .
    C C2 0.57619(16) -0.16972(16) 0.89134(10) 0.0227(2) Uani d . 1 1 . .
    H H2 0.6365 -0.2771 0.9244 0.027 Uiso calc R 1 1 . .
    H H2N 0.312(3) -0.469(2) 0.9280(15) 0.040(5) Uiso d . 1 1 . .
    H H1N 0.145(3) -0.371(3) 0.9149(16) 0.044(5) Uiso d . 1 1 . .
loop_
    _atom_site_aniso_label
    _atom_site_aniso_U_11
    _atom_site_aniso_U_22
    _atom_site_aniso_U_33
    _atom_site_aniso_U_12
    _atom_site_aniso_U_13
    _atom_site_aniso_U_23
    S1 0.02480(16) 0.02270(15) 0.01851(14) -0.00303(11) 0.00036(11) -0.00479(11)
    O6 0.0289(5) 0.0317(5) 0.0472(6) 0.0089(4) -0.0057(4) -0.0212(5)
    O5 0.0278(5) 0.0336(5) 0.0268(5) 0.0022(4) -0.0057(4) -0.0013(4)
    O4 0.0195(4) 0.0433(6) 0.0375(5) -0.0035(4) 0.0010(4) -0.0147(4)
    O3 0.0284(5) 0.0378(6) 0.0472(6) 0.0141(4) -0.0041(5) -0.0002(5)
    O2 0.0337(5) 0.0318(5) 0.0202(4) -0.0041(4) -0.0062(4) -0.0021(4)
    O1 0.0338(5) 0.0322(5) 0.0332(5) -0.0025(4) 0.0117(4) -0.0093(4)
    N1 0.0269(6) 0.0247(5) 0.0297(6) -0.0011(5) -0.0079(5) -0.0078(4)
    N3 0.0221(5) 0.0188(5) 0.0212(5) -0.0008(4) 0.0033(4) -0.0067(4)
    N4 0.0164(5) 0.0198(5) 0.0300(5) -0.0005(4) -0.0028(4) -0.0065(4)
    N2 0.0197(5) 0.0344(6) 0.0208(5) 0.0053(4) -0.0031(4) -0.0087(4)
    C1 0.0230(6) 0.0219(5) 0.0182(5) -0.0033(4) -0.0005(4) -0.0058(4)
    C6 0.0186(5) 0.0225(5) 0.0213(5) -0.0017(4) -0.0008(4) -0.0095(4)
    C5 0.0177(5) 0.0185(5) 0.0213(5) 0.0006(4) -0.0036(4) -0.0068(4)
    C4 0.0181(5) 0.0195(5) 0.0190(5) -0.0011(4) -0.0022(4) -0.0075(4)
    C10 0.0220(6) 0.0183(5) 0.0232(5) -0.0013(4) -0.0008(4) -0.0069(4)
    C11 0.0233(6) 0.0284(6) 0.0372(7) -0.0062(5) -0.0001(5) -0.0069(5)
    C12 0.0386(8) 0.0320(7) 0.0487(9) -0.0143(6) -0.0012(7) -0.0127(6)
    C7 0.0244(6) 0.0233(6) 0.0229(6) 0.0007(5) 0.0038(4) -0.0090(5)
    C8 0.0343(7) 0.0312(7) 0.0231(6) 0.0029(6) 0.0011(5) -0.0088(5)
    C9 0.0531(9) 0.0376(8) 0.0278(7) -0.0050(7) 0.0051(6) -0.0155(6)
    C3 0.0169(5) 0.0247(6) 0.0204(5) 0.0023(4) -0.0015(4) -0.0077(4)
    C2 0.0238(6) 0.0221(5) 0.0207(5) 0.0023(5) -0.0034(4) -0.0046(4)
_geom_special_details
;
All e.s.d.'s (except the e.s.d. in the dihedral angle between two l.s. planes)
are estimated using the full covariance matrix. The cell e.s.d.'s are taken
into account individually in the estimation of e.s.d.'s in distances, angles
and torsion angles; correlations between e.s.d.'s in cell parameters are only
used when they are defined by crystal symmetry. An approximate (isotropic)
treatment of cell e.s.d.'s is used for estimating e.s.d.'s involving l.s.
planes.
;
loop_
    _geom_bond_atom_site_label_1
    _geom_bond_atom_site_label_2
    _geom_bond_site_symmetry_2
    _geom_bond_distance
    _geom_bond_publ_flag
    S1 O1 . 1.4282(10) ?
    S1 O2 . 1.4375(10) ?
    S1 N1 . 1.6043(12) ?
    S1 C1 . 1.7675(12) ?
    O6 N4 . 1.2199(14) ?
    O5 N4 . 1.2264(14) ?
    O4 N2 . 1.2168(16) ?
    O3 N2 . 1.2330(15) ?
    N1 H2N . 0.86(2) ?
    N1 H1N . 0.81(2) ?
    N3 C4 . 1.3617(15) ?
    N3 C7 . 1.4648(14) ?
    N3 C10 . 1.4666(15) ?
    N4 C5 . 1.4741(15) ?
    N2 C3 . 1.4701(15) ?
    C1 C2 . 1.3838(17) ?
    C1 C6 . 1.3961(17) ?
    C6 C5 . 1.3786(17) ?
    C6 H6 . 0.9500 ?
    C5 C4 . 1.4193(16) ?
    C4 C3 . 1.4211(16) ?
    C10 C11 . 1.5213(17) ?
    C10 H10A . 0.9900 ?
    C10 H10B . 0.9900 ?
    C11 C12 . 1.519(2) ?
    C11 H11A . 0.9900 ?
    C11 H11B . 0.9900 ?
    C12 H12A . 0.9800 ?
    C12 H12B . 0.9800 ?
    C12 H12C . 0.9800 ?
    C7 C8 . 1.5248(18) ?
    C7 H7A . 0.9900 ?
    C7 H7B . 0.9900 ?
    C8 C9 . 1.5208(19) ?
    C8 H8A . 0.9900 ?
    C8 H8B . 0.9900 ?
    C9 H9A . 0.9800 ?
    C9 H9B . 0.9800 ?
    C9 H9C . 0.9800 ?
    C3 C2 . 1.3826(17) ?
    C2 H2 . 0.9500 ?
loop_
    _geom_angle_atom_site_label_1
    _geom_angle_atom_site_label_2
    _geom_angle_atom_site_label_3
    _geom_angle_site_symmetry_1
    _geom_angle_site_symmetry_3
    _geom_angle
    _geom_angle_publ_flag
    O1 S1 O2 . . 120.49(6) ?
    O1 S1 N1 . . 108.20(7) ?
    O2 S1 N1 . . 106.10(6) ?
    O1 S1 C1 . . 107.20(6) ?
    O2 S1 C1 . . 106.46(6) ?
    N1 S1 C1 . . 107.83(6) ?
    S1 N1 H2N . . 114.6(13) ?
    S1 N1 H1N . . 114.7(14) ?
    H2N N1 H1N . . 116.7(19) ?
    C4 N3 C7 . . 120.12(10) ?
    C4 N3 C10 . . 122.12(10) ?
    C7 N3 C10 . . 117.72(10) ?
    O6 N4 O5 . . 124.71(11) ?
    O6 N4 C5 . . 117.62(10) ?
    O5 N4 C5 . . 117.63(10) ?
    O4 N2 O3 . . 123.62(11) ?
    O4 N2 C3 . . 119.83(11) ?
    O3 N2 C3 . . 116.50(11) ?
    C2 C1 C6 . . 120.07(11) ?
    C2 C1 S1 . . 118.82(9) ?
    C6 C1 S1 . . 121.07(9) ?
    C5 C6 C1 . . 118.64(11) ?
    C5 C6 H6 . . 120.7 ?
    C1 C6 H6 . . 120.7 ?
    C6 C5 C4 . . 124.46(11) ?
    C6 C5 N4 . . 115.18(10) ?
    C4 C5 N4 . . 119.93(10) ?
    N3 C4 C5 . . 123.91(10) ?
    N3 C4 C3 . . 122.89(10) ?
    C5 C4 C3 . . 113.13(10) ?
    N3 C10 C11 . . 111.69(10) ?
    N3 C10 H10A . . 109.3 ?
    C11 C10 H10A . . 109.3 ?
    N3 C10 H10B . . 109.3 ?
    C11 C10 H10B . . 109.3 ?
    H10A C10 H10B . . 107.9 ?
    C12 C11 C10 . . 110.85(11) ?
    C12 C11 H11A . . 109.5 ?
    C10 C11 H11A . . 109.5 ?
    C12 C11 H11B . . 109.5 ?
    C10 C11 H11B . . 109.5 ?
    H11A C11 H11B . . 108.1 ?
    C11 C12 H12A . . 109.5 ?
    C11 C12 H12B . . 109.5 ?
    H12A C12 H12B . . 109.5 ?
    C11 C12 H12C . . 109.5 ?
    H12A C12 H12C . . 109.5 ?
    H12B C12 H12C . . 109.5 ?
    N3 C7 C8 . . 111.23(10) ?
    N3 C7 H7A . . 109.4 ?
    C8 C7 H7A . . 109.4 ?
    N3 C7 H7B . . 109.4 ?
    C8 C7 H7B . . 109.4 ?
    H7A C7 H7B . . 108.0 ?
    C9 C8 C7 . . 111.89(12) ?
    C9 C8 H8A . . 109.2 ?
    C7 C8 H8A . . 109.2 ?
    C9 C8 H8B . . 109.2 ?
    C7 C8 H8B . . 109.2 ?
    H8A C8 H8B . . 107.9 ?
    C8 C9 H9A . . 109.5 ?
    C8 C9 H9B . . 109.5 ?
    H9A C9 H9B . . 109.5 ?
    C8 C9 H9C . . 109.5 ?
    H9A C9 H9C . . 109.5 ?
    H9B C9 H9C . . 109.5 ?
    C2 C3 C4 . . 123.50(11) ?
    C2 C3 N2 . . 114.89(10) ?
    C4 C3 N2 . . 121.19(11) ?
    C3 C2 C1 . . 119.54(11) ?
    C3 C2 H2 . . 120.2 ?
    C1 C2 H2 . . 120.2 ?
loop_
    _geom_torsion_atom_site_label_1
    _geom_torsion_atom_site_label_2
    _geom_torsion_atom_site_label_3
    _geom_torsion_atom_site_label_4
    _geom_torsion_site_symmetry_1
    _geom_torsion_site_symmetry_2
    _geom_torsion_site_symmetry_3
    _geom_torsion_site_symmetry_4
    _geom_torsion
    _geom_torsion_publ_flag
    O1 S1 C1 C2 . . . . 164.43(10) ?
    O2 S1 C1 C2 . . . . 34.23(11) ?
    N1 S1 C1 C2 . . . . -79.27(11) ?
    O1 S1 C1 C6 . . . . -17.88(12) ?
    O2 S1 C1 C6 . . . . -148.07(10) ?
    N1 S1 C1 C6 . . . . 98.42(11) ?
    C2 C1 C6 C5 . . . . 5.48(17) ?
    S1 C1 C6 C5 . . . . -172.19(9) ?
    C1 C6 C5 C4 . . . . -1.23(17) ?
    C1 C6 C5 N4 . . . . 171.23(10) ?
    O6 N4 C5 C6 . . . . 54.74(15) ?
    O5 N4 C5 C6 . . . . -122.95(12) ?
    O6 N4 C5 C4 . . . . -132.43(12) ?
    O5 N4 C5 C4 . . . . 49.88(15) ?
    C7 N3 C4 C5 . . . . -133.66(12) ?
    C10 N3 C4 C5 . . . . 48.78(16) ?
    C7 N3 C4 C3 . . . . 43.12(16) ?
    C10 N3 C4 C3 . . . . -134.44(12) ?
    C6 C5 C4 N3 . . . . 171.47(11) ?
    N4 C5 C4 N3 . . . . -0.66(17) ?
    C6 C5 C4 C3 . . . . -5.59(16) ?
    N4 C5 C4 C3 . . . . -177.72(10) ?
    C4 N3 C10 C11 . . . . 114.40(13) ?
    C7 N3 C10 C11 . . . . -63.22(14) ?
    N3 C10 C11 C12 . . . . 178.41(11) ?
    C4 N3 C7 C8 . . . . 122.80(12) ?
    C10 N3 C7 C8 . . . . -59.53(14) ?
    N3 C7 C8 C9 . . . . -168.42(12) ?
    N3 C4 C3 C2 . . . . -168.24(11) ?
    C5 C4 C3 C2 . . . . 8.86(17) ?
    N3 C4 C3 N2 . . . . 19.50(17) ?
    C5 C4 C3 N2 . . . . -163.40(10) ?
    O4 N2 C3 C2 . . . . -153.30(11) ?
    O3 N2 C3 C2 . . . . 24.18(16) ?
    O4 N2 C3 C4 . . . . 19.59(17) ?
    O3 N2 C3 C4 . . . . -162.93(12) ?
    C4 C3 C2 C1 . . . . -5.24(18) ?
    N2 C3 C2 C1 . . . . 167.46(11) ?
    C6 C1 C2 C3 . . . . -2.40(18) ?
    S1 C1 C2 C3 . . . . 175.32(9) ?
loop_
    _geom_hbond_atom_site_label_D
    _geom_hbond_atom_site_label_H
    _geom_hbond_atom_site_label_A
    _geom_hbond_site_symmetry_A
    _geom_hbond_distance_DH
    _geom_hbond_distance_HA
    _geom_hbond_distance_DA
    _geom_hbond_angle_DHA
    N1 H2N O6 1_545 0.86(2) 2.529(19) 2.9956(15) 114.9(15)
    N1 H2N O2 2_647 0.86(2) 2.26(2) 3.0839(16) 160.5(17)
    N1 H1N O3 1_455 0.81(2) 2.15(2) 2.9474(16) 170.0(19)
    C2 H2 N1 2_647 0.95 2.74 3.6843(17) 171.0
    C9 H9A O4 2_756 0.98 2.69 3.3192(18) 122.3
    C10 H10A O2 2_657 0.99 2.59 3.4033(15) 139.7
    C12 H12C O3 1_565 0.98 2.71 3.249(2) 115.0
    C12 H12A O5 2_666 0.98 2.61 3.492(2) 149.5
_iucr_refine_instructions_details
;
TITL I in P-1
CELL 0.71073 7.6057 8.2463 12.8657 73.901 86.059 83.549
ZERR 2.00 0.0002 0.0002 0.0002 0.001 0.001 0.001
LATT 1
SFAC C  H  N  O  S
UNIT 24  36  8  12  2
SIZE 0.050 0.170 0.490
TEMP -100
L.S. 4
ACTA
BOND $H
FMAP 2
PLAN 10
CONF
EQIV $1 -x+1, -y, -z+2
HTAB C10 O2_$1
EQIV $2 x, y-1, z
HTAB N1 O6_$2
EQIV $3 -x+1, -y-1, -z+2
HTAB N1 O2_$3
EQIV $4 x-1, y, z
HTAB N1 O3_$4
WGHT    0.044100    0.341400
FVAR       0.32422
S1    5    0.290886   -0.287751    1.017256    11.00000    0.02480    0.02270 =
         0.01851   -0.00479    0.00036   -0.00303
O6    4    0.218908    0.383505    0.795173    11.00000    0.02886    0.03170 =
         0.04716   -0.02120   -0.00567    0.00894
O5    4    0.279818    0.327494    0.641001    11.00000    0.02777    0.03360 =
         0.02681   -0.00125   -0.00565    0.00220
O4    4    0.948289    0.022946    0.765297    11.00000    0.01952    0.04333 =
         0.03753   -0.01466    0.00098   -0.00345
O3    4    0.910956   -0.241915    0.833387    11.00000    0.02841    0.03776 =
         0.04720   -0.00019   -0.00406    0.01409
O2    4    0.421486   -0.388138    1.090255    11.00000    0.03370    0.03185 =
         0.02021   -0.00214   -0.00618   -0.00407
O1    4    0.137248   -0.204062    1.057256    11.00000    0.03381    0.03221 =
         0.03320   -0.00933    0.01172   -0.00251
N1    3    0.227137   -0.411430    0.953640    11.00000    0.02689    0.02466 =
         0.02967   -0.00784   -0.00790   -0.00109
N3    3    0.651220    0.207124    0.662094    11.00000    0.02214    0.01875 =
         0.02119   -0.00671    0.00328   -0.00078
N4    3    0.293554    0.297078    0.739116    11.00000    0.01640    0.01982 =
         0.02997   -0.00653   -0.00276   -0.00046
N2    3    0.853937   -0.091338    0.801004    11.00000    0.01966    0.03442 =
         0.02081   -0.00871   -0.00310    0.00528
C1    1    0.402611   -0.130024    0.922616    11.00000    0.02297    0.02191 =
         0.01823   -0.00580   -0.00054   -0.00332
C6    1    0.316597    0.030240    0.876746    11.00000    0.01860    0.02252 =
         0.02126   -0.00949   -0.00084   -0.00171
AFIX  43
H6    2    0.201170    0.062090    0.902107    11.00000   -1.20000
AFIX   0
C5    1    0.402600    0.141330    0.793892    11.00000    0.01774    0.01845 =
         0.02128   -0.00682   -0.00362    0.00058
C4    1    0.576014    0.105633    0.752384    11.00000    0.01813    0.01954 =
         0.01900   -0.00753   -0.00222   -0.00110
C10   1    0.649605    0.390607    0.645264    11.00000    0.02195    0.01829 =
         0.02323   -0.00692   -0.00080   -0.00132
AFIX  23
H10A  2    0.575657    0.424716    0.703494    11.00000   -1.20000
H10B  2    0.595800    0.450736    0.575348    11.00000   -1.20000
AFIX   0
C11   1    0.835327    0.442703    0.644947    11.00000    0.02327    0.02840 =
         0.03718   -0.00689   -0.00007   -0.00616
AFIX  23
H11A  2    0.888077    0.385533    0.715631    11.00000   -1.20000
H11B  2    0.910431    0.406196    0.587989    11.00000   -1.20000
AFIX   0
C12   1    0.831244    0.633528    0.624291    11.00000    0.03860    0.03201 =
         0.04865   -0.01273   -0.00121   -0.01426
AFIX 137
H12A  2    0.789969    0.689780    0.551366    11.00000   -1.50000
H12B  2    0.950558    0.663280    0.630402    11.00000   -1.50000
H12C  2    0.750571    0.670673    0.677774    11.00000   -1.50000
AFIX   0
C7    1    0.743543    0.133161    0.579808    11.00000    0.02442    0.02334 =
         0.02292   -0.00896    0.00376    0.00073
AFIX  23
H7A   2    0.735356    0.009222    0.601324    11.00000   -1.20000
H7B   2    0.870350    0.152409    0.575113    11.00000   -1.20000
AFIX   0
C8    1    0.664105    0.211098    0.469255    11.00000    0.03425    0.03121 =
         0.02305   -0.00875    0.00108    0.00292
AFIX  23
H8A   2    0.533533    0.213216    0.477184    11.00000   -1.20000
H8B   2    0.693938    0.329631    0.441207    11.00000   -1.20000
AFIX   0
C9    1    0.732176    0.112411    0.388411    11.00000    0.05307    0.03756 =
         0.02783   -0.01546    0.00513   -0.00504
AFIX 137
H9A   2    0.861801    0.105665    0.382793    11.00000   -1.50000
H9B   2    0.684273    0.170270    0.317381    11.00000   -1.50000
H9C   2    0.694319   -0.002295    0.412963    11.00000   -1.50000
AFIX   0
C3    1    0.661292   -0.051951    0.811626    11.00000    0.01689    0.02467 =
         0.02044   -0.00766   -0.00155    0.00228
C2    1    0.576187   -0.169719    0.891338    11.00000    0.02376    0.02213 =
         0.02070   -0.00458   -0.00338    0.00232
AFIX  43
H2    2    0.636457   -0.277150    0.924409    11.00000   -1.20000
AFIX   0
H2N   2    0.311955   -0.469481    0.927952    11.00000    0.04031
H1N   2    0.144658   -0.371071    0.914915    11.00000    0.04448
HKLF 4 1 1 0 0 0 1 0 0 0 1
REM  JK599 in P-1
REM R1 =  0.0330 for   3506 Fo > 4sig(Fo)  and  0.0354 for all   3778 data
REM    218 parameters refined using      0 restraints
END
WGHT      0.0441      0.3414
REM Highest difference peak  0.288,  deepest hole -0.421,  1-sigma level  0.058
Q1    1   0.9207 -0.1918  0.8824  11.00000  0.05    0.29
Q2    1   0.6186  0.0245  0.7770  11.00000  0.05    0.29
Q3    1   0.4773  0.1188  0.7681  11.00000  0.05    0.28
Q4    1   0.3577 -0.0551  0.8994  11.00000  0.05    0.27
Q5    1   0.3555  0.2165  0.7693  11.00000  0.05    0.25
Q6    1   0.6120  0.2482  0.3044  11.00000  0.05    0.25
Q7    1   0.4928 -0.1450  0.9124  11.00000  0.05    0.24
Q8    1   0.3683  0.0868  0.8328  11.00000  0.05    0.24
Q9    1   0.3519 -0.2010  0.9662  11.00000  0.05    0.23
Q10   1   0.2511 -0.3467  0.9812  11.00000  0.05    0.23
;
