# Supplementary material for: Crystal structure of oryzalin
Source: Acta Crystallogr E Crystallogr Commun. 2015 May 30;71(Pt 6):o429. doi: 10.1107/S205698901500955X (PMC4459385; doi:10.1107/S205698901500955X)
Supplement: Supplementary file 2 [file e-71-0o429-Isup2.hkl]

# 
# h,k,l, Fc-squared, Fo-squared, sigma(Fo-squared) and status flag 
# 
data_I
_shelx_title ' JK599 in P-1' 
_shelx_refln_list_code          4 
_shelx_F_calc_maximum      103.16 
_exptl_crystal_F_000       364.00 
_reflns_d_resolution_high  0.7497 
 
loop_ 
 _symmetry_equiv_pos_as_xyz 
 'x, y, z' 
 '-x, -y, -z' 
 
_cell_length_a     7.6057 
_cell_length_b     8.2463 
_cell_length_c    12.8657 
_cell_angle_alpha  73.901 
_cell_angle_beta   86.059 
_cell_angle_gamma  83.549 
 
_shelx_F_squared_multiplier     1.000 
 
loop_ 
 _refln_index_h 
 _refln_index_k 
 _refln_index_l 
 _refln_F_squared_calc 
 _refln_F_squared_meas 
 _refln_F_squared_sigma 
 _refln_observed_status 
   1   0   0     1284.23     1138.72     33.84 o 
   2   0   0     7005.17     5695.11     74.78 o 
   3   0   0      902.32      915.03     11.70 o 
   4   0   0      204.37      265.88      4.08 o 
   5   0   0      163.27      155.88      2.19 o 
   6   0   0       63.63       81.79      3.96 o 
   7   0   0      316.41      311.73      4.19 o 
   8   0   0       89.93       86.10      4.33 o 
   9   0   0       26.12       32.45      1.33 o 
  -9   1   0       15.78       13.03      1.24 o 
  -8   1   0       17.40       15.44      0.97 o 
  -7   1   0        0.08        1.09      0.28 o 
  -6   1   0       24.36       24.70      0.70 o 
  -5   1   0        1.01        0.99      0.15 o 
  -4   1   0      473.38      521.86      5.85 o 
  -3   1   0      441.40      472.71      4.40 o 
  -2   1   0     3357.94     3209.06     55.32 o 
  -1   1   0     1512.86     1485.31     24.90 o 
   0   1   0      438.44      469.47      3.33 o 
   1   1   0      763.09      790.23      8.71 o 
   2   1   0       81.68       72.56      1.22 o 
   3   1   0      381.70      485.71      6.99 o 
   4   1   0       38.52       54.75      1.00 o 
   5   1   0      128.61      130.23      2.86 o 
   6   1   0       60.73       60.45      1.75 o 
   7   1   0       11.38       10.28      0.87 o 
   8   1   0        5.19        7.60      0.84 o 
   9   1   0       11.86       12.37      1.62 o 
  10   1   0        6.22        3.52      1.14 o 
  -9   2   0        2.37        2.95      0.76 o 
  -8   2   0        0.13        0.29      0.57 o 
  -7   2   0       55.80       58.97      1.88 o 
  -6   2   0        7.51        8.07      1.00 o 
  -5   2   0      154.24      161.90      2.94 o 
  -4   2   0       12.28       16.64      0.39 o 
  -3   2   0       73.09       82.73      1.04 o 
  -2   2   0       69.10       51.83      0.65 o 
  -1   2   0        0.23        4.58      0.18 o 
   0   2   0     1317.38     1346.08     12.21 o 
   1   2   0      716.60      769.72      6.64 o 
   2   2   0     1311.15     1393.31     17.16 o 
   3   2   0     1527.23     1596.65     17.35 o 
   4   2   0       47.58       49.50      0.76 o 
   5   2   0     1015.53     1002.90     10.94 o 
   6   2   0       33.04       30.38      1.18 o 
   7   2   0      241.79      222.32      4.74 o 
   8   2   0        0.22        0.03      0.37 o 
   9   2   0       38.36       35.01      2.28 o 
  -9   3   0        0.19        1.24      0.76 o 
  -8   3   0       57.79       57.65      2.95 o 
  -7   3   0      105.43       93.32      3.81 o 
  -5   3   0     1315.02     1275.73     15.64 o 
  -4   3   0      963.55      925.51      8.60 o 
  -2   3   0      694.66      709.26      9.81 o 
  -1   3   0      218.08      236.96      2.22 o 
   0   3   0      397.86      372.26      3.33 o 
   1   3   0       87.04      104.66      0.87 o 
   2   3   0      761.22      787.18      7.36 o 
   3   3   0     1601.97     1704.29     20.90 o 
   4   3   0      189.64      197.83      2.75 o 
   5   3   0        8.21       10.71      1.06 o 
   6   3   0      177.68      167.94      2.24 o 
   7   3   0       62.76       65.69      1.24 o 
   8   3   0       93.59       89.05      2.07 o 
  -8   4   0      130.09      142.88      5.52 o 
  -7   4   0        0.94        0.29      0.57 o 
  -6   4   0      132.85      133.70      2.67 o 
  -5   4   0     2145.56     2069.83     44.76 o 
  -4   4   0        0.29        0.69      0.30 o 
  -3   4   0      264.16      253.19      4.82 o 
  -2   4   0       49.04       35.51      0.45 o 
  -1   4   0     2622.87     2862.80     24.31 o 
   0   4   0      498.39      560.02      4.97 o 
   1   4   0      160.10      165.17      1.34 o 
   2   4   0       12.17       13.03      0.47 o 
   3   4   0      610.20      668.66      7.39 o 
   4   4   0        7.89        5.76      0.50 o 
   5   4   0       57.34       57.12      1.18 o 
   6   4   0      145.80      149.92      2.78 o 
   7   4   0       67.14       67.75      1.45 o 
   8   4   0        0.18        0.33      0.34 o 
   9   4   0       71.46       68.11      2.57 o 
  -8   5   0       42.12       38.05      2.85 o 
  -7   5   0      448.48      477.99      9.17 o 
  -6   5   0       19.56       18.41      1.16 o 
  -5   5   0       97.45       96.90      2.24 o 
  -4   5   0       39.04       35.22      1.07 o 
  -3   5   0        2.49        1.56      0.38 o 
  -2   5   0      111.08       99.21      1.26 o 
  -1   5   0        0.96       -0.05      0.13 o 
   0   5   0       55.64       64.25      0.93 o 
   1   5   0      216.09      210.20      2.02 o 
   2   5   0      329.97      328.53      3.94 o 
   3   5   0      218.82      189.76      2.69 o 
   4   5   0      475.66      489.76      9.45 o 
   5   5   0      338.53      332.29      5.37 o 
   6   5   0       59.23       61.19      1.56 o 
   7   5   0      247.81      239.08      5.08 o 
   8   5   0       78.55       77.15      3.23 o 
   9   5   0       83.81       83.14      3.42 o 
  -7   6   0       14.56       11.64      2.52 o 
  -6   6   0       51.54       55.31      3.85 o 
  -5   6   0       57.94       52.56      1.74 o 
  -4   6   0       23.70       25.66      1.03 o 
  -3   6   0       94.62       85.63      2.67 o 
  -2   6   0        5.47        7.97      0.37 o 
  -1   6   0       69.37       64.12      0.98 o 
   0   6   0       45.35       44.13      0.76 o 
   1   6   0      262.57      253.11      2.57 o 
   2   6   0        9.88        8.19      0.48 o 
   3   6   0      636.36      637.32      8.14 o 
   4   6   0        9.14        9.95      0.61 o 
   5   6   0       65.46       73.07      4.33 o 
   6   6   0       41.54       48.97      1.71 o 
   7   6   0        2.36        2.28      0.95 o 
   8   6   0       59.90       65.92      3.33 o 
  -6   7   0      155.04      175.72      3.73 o 
  -5   7   0        2.16        2.65      0.80 o 
  -4   7   0      122.19      125.29      2.92 o 
  -3   7   0       34.34       32.40      0.83 o 
  -2   7   0      872.35      814.52      8.36 o 
  -1   7   0        2.54        1.13      0.22 o 
   0   7   0      116.13      121.85      1.63 o 
   1   7   0      224.15      226.66      2.61 o 
   2   7   0      186.85      182.42      2.89 o 
   3   7   0      103.75       96.86      1.79 o 
   4   7   0      164.24      176.22      4.02 o 
   5   7   0       92.62       99.69      4.66 o 
   6   7   0       50.63       56.60      3.33 o 
   7   7   0      153.52      162.77      6.28 o 
   8   7   0       15.56       12.94      1.90 o 
  -5   8   0        3.46        5.27      1.26 o 
  -4   8   0       27.37       27.03      1.48 o 
  -3   8   0       11.25        9.79      0.97 o 
  -2   8   0        0.45       -0.08      0.30 o 
  -1   8   0       19.19       22.66      0.74 o 
   0   8   0        5.09        5.01      0.44 o 
   1   8   0       13.61       17.23      1.09 o 
   2   8   0      139.58      138.11      2.73 o 
   3   8   0      121.92      130.33      2.65 o 
   4   8   0       13.97       12.68      1.05 o 
   5   8   0      225.22      232.78      8.47 o 
   6   8   0      112.41      107.11      5.14 o 
   7   8   0       10.04        8.85      1.81 o 
  -4   9   0        1.37        1.43      1.05 o 
  -3   9   0       19.18       21.54      1.38 o 
  -2   9   0        3.70        4.48      0.63 o 
  -1   9   0      159.85      162.49      2.46 o 
   0   9   0       22.43       24.72      0.62 o 
   1   9   0        9.55       10.25      0.72 o 
   2   9   0       49.55       48.48      1.49 o 
   3   9   0       26.37       26.70      1.13 o 
   4   9   0       16.60       16.51      1.24 o 
   5   9   0       56.68       56.15      2.22 o 
   6   9   0        0.73        2.66      1.43 o 
  -2  10   0       92.73       96.65      3.23 o 
  -1  10   0       16.67       18.99      0.84 o 
   0  10   0       89.74       86.92      1.82 o 
   1  10   0        3.03        3.34      0.61 o 
   2  10   0        4.28        2.19      0.76 o 
   3  10   0       57.48       61.83      2.85 o 
   4  10   0       27.28       29.68      3.52 o 
  -3 -10   1       40.96       44.71      2.38 o 
  -2 -10   1       55.58       57.65      2.76 o 
  -1 -10   1        6.85        6.85      1.05 o 
   0 -10   1        0.45        0.09      0.31 o 
   1 -10   1       50.09       56.01      1.75 o 
  -5  -9   1        1.68        1.86      0.66 o 
  -4  -9   1      174.00      186.93      5.09 o 
  -3  -9   1        5.30        6.61      0.71 o 
  -2  -9   1      121.50      119.68      2.60 o 
  -1  -9   1        4.48        5.50      0.70 o 
   0  -9   1      125.87      126.73      2.32 o 
   1  -9   1      105.66      106.86      1.81 o 
   2  -9   1        3.86        3.01      0.42 o 
   3  -9   1       86.52       88.85      3.71 o 
   4  -9   1        1.88        4.19      1.14 o 
  -7  -8   1        1.55        1.62      1.14 o 
  -6  -8   1       61.33       49.85      3.52 o 
  -5  -8   1      189.25      182.17      7.32 o 
  -4  -8   1       18.60       17.42      1.10 o 
  -3  -8   1       75.04       74.46      1.82 o 
  -2  -8   1       25.73       28.15      2.15 o 
  -1  -8   1        4.83        3.69      0.33 o 
   0  -8   1       62.08       64.48      1.05 o 
   1  -8   1      134.83      125.92      1.98 o 
   2  -8   1       83.96       87.15      1.83 o 
   3  -8   1       12.42        8.56      0.91 o 
   4  -8   1      157.47      156.26      3.32 o 
   5  -8   1        0.00        0.10      0.67 o 
  -7  -7   1        0.13       -0.76      0.76 o 
  -6  -7   1       20.34       18.45      2.28 o 
  -5  -7   1       87.72       73.72      4.00 o 
  -4  -7   1       61.03       62.18      1.93 o 
  -3  -7   1        3.76        3.57      0.66 o 
  -2  -7   1       45.33       47.69      1.16 o 
  -1  -7   1      621.23      599.02      6.19 o 
   0  -7   1       75.49       65.82      1.06 o 
   1  -7   1      180.15      171.73      2.30 o 
   2  -7   1      235.52      205.09      2.51 o 
   3  -7   1      399.53      371.10      4.59 o 
   4  -7   1        8.00        8.19      0.73 o 
   5  -7   1        0.18       -0.24      0.81 o 
   6  -7   1        0.07        0.71      0.74 o 
  -8  -6   1       19.98       21.97      2.19 o 
  -7  -6   1       11.80       13.32      1.71 o 
  -6  -6   1      109.18       99.50      4.28 o 
  -5  -6   1       41.84       34.71      1.61 o 
  -4  -6   1      547.11      522.04      8.07 o 
  -3  -6   1        2.17        2.68      0.43 o 
  -2  -6   1      768.26      747.89      9.46 o 
  -1  -6   1      616.85      604.70      6.18 o 
   0  -6   1       73.02       72.13      1.04 o 
   1  -6   1      170.25      175.57      2.04 o 
   2  -6   1      223.27      194.19      2.34 o 
   3  -6   1        0.45        2.59      0.28 o 
   4  -6   1      196.10      187.24      3.68 o 
   5  -6   1       41.89       38.63      4.42 o 
   6  -6   1       54.17       57.40      2.26 o 
   7  -6   1      110.68      108.45      3.15 o 
  -9  -5   1       77.61       78.96      3.33 o 
  -8  -5   1      100.47       94.56      3.81 o 
  -7  -5   1       39.94       39.48      2.38 o 
  -6  -5   1      247.09      220.97      3.87 o 
  -5  -5   1      198.74      198.44      3.49 o 
  -4  -5   1      200.33      192.93      4.37 o 
  -3  -5   1      221.66      215.47      3.03 o 
  -2  -5   1       52.74       52.09      1.20 o 
  -1  -5   1      117.22      116.11      1.33 o 
   0  -5   1       16.31       17.64      0.42 o 
   1  -5   1        7.26        6.68      0.31 o 
   2  -5   1      137.60      148.83      1.73 o 
   3  -5   1      123.49      122.17      2.14 o 
   4  -5   1       69.18       69.74      1.54 o 
   5  -5   1        0.02       -0.17      0.40 o 
   6  -5   1      128.29      129.95      5.33 o 
   7  -5   1        6.27        6.73      0.81 o 
   8  -5   1        2.60        3.23      1.14 o 
  -9  -4   1       31.02       32.72      1.81 o 
  -8  -4   1       83.07       85.05      3.14 o 
  -7  -4   1        0.49        0.29      0.23 o 
  -6  -4   1      228.13      213.85      3.67 o 
  -5  -4   1        1.08        0.51      0.25 o 
  -4  -4   1      144.36      161.28      3.31 o 
  -3  -4   1       99.26       88.50      1.23 o 
  -2  -4   1      623.69      688.60      7.01 o 
  -1  -4   1     1339.51     1367.12     11.07 o 
   0  -4   1      162.65      157.99      1.63 o 
   1  -4   1       39.38       38.34      0.60 o 
   2  -4   1       88.38      101.94      1.51 o 
   3  -4   1       25.91       30.44      0.78 o 
   4  -4   1      665.17      660.44      8.40 o 
   5  -4   1      446.57      446.03      7.00 o 
   6  -4   1      112.20      118.00      4.47 o 
   7  -4   1        0.04       -0.57      0.57 o 
  -9  -3   1        0.20        0.48      0.38 o 
  -8  -3   1       39.76       42.73      2.24 o 
  -7  -3   1        0.97        1.68      0.46 o 
  -6  -3   1     1397.10     1392.93     15.26 o 
  -5  -3   1      196.80      207.00      2.91 o 
  -4  -3   1        4.19        2.93      0.44 o 
  -3  -3   1     3024.77     3198.11     45.10 o 
  -2  -3   1     1206.14     1351.33     12.35 o 
  -1  -3   1     1649.83     1664.44     12.69 o 
   0  -3   1       13.77       27.05      0.44 o 
   1  -3   1      673.36      687.70      7.87 o 
   2  -3   1      787.72      805.09      6.54 o 
   3  -3   1      258.68      260.51      2.68 o 
   4  -3   1      434.95      431.66      4.22 o 
   5  -3   1      390.94      380.92      6.85 o 
   6  -3   1       44.37       43.17      1.33 o 
   7  -3   1       54.09       56.41      2.76 o 
   8  -3   1       68.91       69.35      3.33 o 
   9  -3   1        2.84        1.33      0.86 o 
  -8  -2   1       13.41       11.65      0.97 o 
  -7  -2   1       25.57       28.15      1.21 o 
  -6  -2   1      299.30      295.30      4.06 o 
  -5  -2   1       15.62       16.49      0.68 o 
  -4  -2   1        1.97        0.85      0.13 o 
  -3  -2   1      677.11      775.15      8.52 o 
  -2  -2   1       61.40       63.03      1.04 o 
  -1  -2   1     3370.91     3382.46     97.14 o 
   0  -2   1      446.40      465.85      4.03 o 
   1  -2   1      608.02      576.95      4.23 o 
   2  -2   1     1040.64     1086.18     10.04 o 
   3  -2   1       40.01       22.45      0.36 o 
   4  -2   1       34.55       36.10      0.64 o 
   5  -2   1      165.24      166.98      1.82 o 
   6  -2   1        2.17        4.49      0.54 o 
   7  -2   1      207.40      194.16      5.99 o 
   8  -2   1        2.41        1.71      0.67 o 
   9  -2   1        9.11        7.90      1.14 o 
  -9  -1   1        5.55        4.47      1.05 o 
  -8  -1   1      105.58      107.33      2.89 o 
  -7  -1   1        2.86        4.14      0.61 o 
  -6  -1   1        3.91        3.84      0.50 o 
  -5  -1   1      278.47      286.56      5.51 o 
  -4  -1   1      338.93      352.20      5.29 o 
  -3  -1   1     1443.32     1406.89     17.32 o 
  -2  -1   1     3278.12     3072.36     81.68 o 
  -1  -1   1     3760.83     3354.39     39.83 o 
   0  -1   1      903.53      926.08      6.34 o 
   1  -1   1       12.16       15.57      0.24 o 
   2  -1   1      197.17      186.61      1.85 o 
   3  -1   1        1.01        1.08      0.13 o 
   4  -1   1     1121.11     1190.10     12.99 o 
   5  -1   1      286.99      276.84      3.04 o 
   6  -1   1      460.48      457.68      5.97 o 
   7  -1   1       18.34       17.07      0.95 o 
   8  -1   1      166.54      152.19      4.04 o 
   9  -1   1        5.39        6.56      0.95 o 
  -9   0   1       27.12       28.16      1.24 o 
  -8   0   1       56.76       48.81      1.95 o 
  -7   0   1      358.47      319.78      4.28 o 
  -6   0   1       75.61       73.08      1.19 o 
  -5   0   1      176.66      173.10      3.66 o 
  -4   0   1       64.77       72.98      1.43 o 
  -3   0   1     2914.08     3040.27     37.08 o 
  -2   0   1     1140.38     1257.39     16.98 o 
  -1   0   1       73.23       79.72      0.77 o 
   1   0   1      899.47      829.18     14.35 o 
   2   0   1      285.99      266.71      2.32 o 
   3   0   1     4218.87     3946.52     77.36 o 
   4   0   1       14.12       19.48      0.38 o 
   5   0   1      112.13      122.69      1.59 o 
   6   0   1      208.99      203.82      2.81 o 
   7   0   1       31.74       29.10      0.70 o 
   8   0   1       24.87       25.61      1.08 o 
   9   0   1       33.54       30.49      1.27 o 
  10   0   1       62.54       62.32      2.28 o 
  -9   1   1       16.89       14.27      1.24 o 
  -8   1   1      316.82      290.05      7.90 o 
  -7   1   1       46.30       34.84      1.26 o 
  -6   1   1      648.36      638.17      8.09 o 
  -5   1   1       30.72       34.33      0.76 o 
  -4   1   1       15.99       16.71      0.43 o 
  -3   1   1      764.41      742.65      6.88 o 
  -2   1   1        2.82        4.88      0.37 o 
  -1   1   1      696.17      677.75      5.84 o 
   0   1   1     1872.28     1792.87     24.03 o 
   1   1   1      523.28      509.12      5.60 o 
   2   1   1      221.22      217.95      2.44 o 
   3   1   1       14.33       18.96      0.51 o 
   4   1   1      490.90      574.98      7.22 o 
   5   1   1        6.51        9.77      1.59 o 
   6   1   1       63.90       57.23      1.95 o 
   7   1   1       20.15       18.56      0.45 o 
   8   1   1      139.85      136.91      2.28 o 
   9   1   1      133.59      131.44      2.96 o 
  10   1   1       23.51       29.59      2.66 o 
  -9   2   1       22.92       22.26      1.62 o 
  -8   2   1      155.39      162.48      5.23 o 
  -7   2   1       80.81       77.35      2.22 o 
  -6   2   1       26.92       30.10      1.21 o 
  -5   2   1      846.18      820.91     11.92 o 
  -4   2   1       38.95       39.23      0.63 o 
  -3   2   1      137.29      122.70      1.65 o 
  -2   2   1        4.83        1.14      0.13 o 
  -1   2   1     2278.97     2172.46     27.74 o 
   0   2   1     2245.44     2190.81     33.99 o 
   1   2   1     4460.94     4040.27     48.89 o 
   2   2   1     1882.08     2023.79     24.74 o 
   3   2   1      734.06      747.42      8.56 o 
   4   2   1       54.40       51.84      0.77 o 
   5   2   1        5.28        6.17      0.38 o 
   6   2   1      127.11      125.62      1.81 o 
   7   2   1      403.34      384.83      7.62 o 
   8   2   1      125.42      129.18      4.76 o 
   9   2   1       66.69       64.02      3.23 o 
  10   2   1        8.08        7.42      1.52 o 
  -9   3   1       21.18       18.74      1.90 o 
  -8   3   1        1.66        0.38      0.57 o 
  -7   3   1        3.88        2.81      0.57 o 
  -6   3   1      133.16      123.81      3.13 o 
  -5   3   1       19.59       22.10      0.59 o 
  -4   3   1      483.60      493.31      4.72 o 
  -3   3   1       97.76      107.67      1.37 o 
  -2   3   1       42.79       32.32      0.56 o 
  -1   3   1       25.69       31.67      0.46 o 
   0   3   1      625.99      675.37      6.25 o 
   1   3   1      154.42      171.27      1.35 o 
   2   3   1       29.24       31.05      0.51 o 
   3   3   1      206.13      213.59      2.99 o 
   4   3   1       20.36       19.95      0.54 o 
   5   3   1        3.57        3.70      0.30 o 
   6   3   1       22.33       24.66      0.61 o 
   7   3   1       67.16       55.09      1.01 o 
   8   3   1      251.20      252.20      4.26 o 
   9   3   1        0.17        0.36      0.26 o 
  -8   4   1      202.85      212.14      7.23 o 
  -7   4   1        3.63        5.04      1.14 o 
  -6   4   1       66.09       69.79      1.74 o 
  -5   4   1      453.95      450.85      7.09 o 
  -4   4   1      263.29      241.65      3.43 o 
  -3   4   1      543.55      527.70      5.58 o 
  -2   4   1       95.99      108.91      1.05 o 
  -1   4   1       16.73       24.05      0.59 o 
   0   4   1       91.27       73.17      0.90 o 
   1   4   1      443.40      494.75      4.09 o 
   2   4   1     2088.63     2085.71     19.00 o 
   3   4   1      173.87      170.46      2.08 o 
   4   4   1      805.97      826.92     12.08 o 
   5   4   1     1052.60     1023.19     12.68 o 
   6   4   1      439.17      428.18     11.01 o 
   7   4   1      295.29      284.06      4.12 o 
   8   4   1        5.84        6.13      0.48 o 
   9   4   1      110.67      109.67      3.81 o 
  -8   5   1        0.32        0.95      0.86 o 
  -7   5   1       29.18       27.42      2.24 o 
  -6   5   1        4.08        4.44      0.59 o 
  -5   5   1        4.23        3.95      0.50 o 
  -4   5   1      222.20      210.04      3.23 o 
  -3   5   1        3.28        4.03      0.47 o 
  -2   5   1        4.21        4.36      0.26 o 
  -1   5   1      429.02      453.64      4.82 o 
   0   5   1       48.51       46.54      0.73 o 
   1   5   1        1.29        1.69      0.19 o 
   2   5   1      252.90      266.00      3.26 o 
   3   5   1     1419.72     1460.60     17.66 o 
   4   5   1       20.59       22.92      1.18 o 
   5   5   1      400.40      386.39      6.10 o 
   6   5   1       42.79       37.71      1.20 o 
   7   5   1       20.75       22.59      1.49 o 
   8   5   1        7.48        5.14      0.70 o 
   9   5   1        2.76        2.66      0.76 o 
  -7   6   1        0.07        0.07      0.42 o 
  -6   6   1       36.65       40.82      2.38 o 
  -5   6   1       73.59       66.72      1.67 o 
  -4   6   1       76.47       84.27      1.83 o 
  -3   6   1      122.71      112.00      2.51 o 
  -2   6   1       41.89       41.75      1.17 o 
  -1   6   1        2.62        2.14      0.23 o 
   0   6   1       35.11       38.62      0.71 o 
   1   6   1        3.97        3.88      0.23 o 
   2   6   1      682.50      680.87      8.66 o 
   3   6   1      257.03      250.41      3.54 o 
   4   6   1      636.94      653.09      9.80 o 
   5   6   1        0.02        0.33      0.43 o 
   6   6   1        7.07        7.32      0.90 o 
   7   6   1      152.76      150.11      5.14 o 
   8   6   1       16.55       17.60      1.90 o 
  -6   7   1       24.62       27.73      2.16 o 
  -5   7   1       50.45       50.13      1.72 o 
  -4   7   1       14.54       13.99      0.90 o 
  -3   7   1      142.38      145.07      3.16 o 
  -2   7   1      136.96      133.54      1.80 o 
  -1   7   1       40.05       35.41      0.77 o 
   0   7   1      305.69      281.46      3.22 o 
   1   7   1       86.61       80.79      1.17 o 
   2   7   1      163.20      149.66      2.48 o 
   3   7   1      149.78      147.72      2.44 o 
   4   7   1      156.49      153.07      2.98 o 
   5   7   1      342.03      337.80     10.56 o 
   6   7   1        0.05        0.44      0.47 o 
   7   7   1        8.87        9.04      1.62 o 
   8   7   1       18.03       20.45      2.19 o 
  -5   8   1        3.32        4.94      0.79 o 
  -4   8   1        9.40        8.84      0.99 o 
  -3   8   1       44.78       39.15      1.85 o 
  -2   8   1       70.50       68.04      1.60 o 
  -1   8   1       46.24       48.97      1.48 o 
   0   8   1       21.84       26.80      0.74 o 
   1   8   1      113.43      107.00      2.13 o 
   2   8   1        5.55        6.78      0.60 o 
   3   8   1       18.07       17.73      1.06 o 
   4   8   1        1.49        1.50      1.00 o 
   5   8   1        1.34        1.05      1.05 o 
   6   8   1        2.10        1.14      1.05 o 
   7   8   1        0.62        1.05      1.05 o 
  -4   9   1        7.01        5.90      1.33 o 
  -3   9   1      158.25      162.81      3.97 o 
  -2   9   1      236.87      243.80      4.04 o 
  -1   9   1      188.93      189.58      2.79 o 
   0   9   1      196.73      202.61      3.05 o 
   1   9   1        1.60        1.09      0.30 o 
   2   9   1       18.58       16.42      0.96 o 
   3   9   1        0.03       -0.15      0.32 o 
   4   9   1       27.38       26.99      2.57 o 
   5   9   1        4.29        4.13      0.73 o 
  -2  10   1       86.33       89.11      2.31 o 
  -1  10   1       39.25       41.34      1.19 o 
   0  10   1       55.78       61.80      1.48 o 
   1  10   1        5.39        5.71      0.67 o 
   2  10   1        4.44        4.84      0.64 o 
   3  10   1       22.23       20.23      1.47 o 
   4  10   1        0.81       -0.95      1.05 o 
  -2 -10   2        8.93        9.42      1.33 o 
  -1 -10   2        0.05        1.05      0.76 o 
   0 -10   2       40.78       39.76      1.62 o 
  -5  -9   2        0.15        0.15      0.45 o 
  -4  -9   2       13.80       15.45      1.26 o 
  -3  -9   2        0.07       -0.06      0.36 o 
  -2  -9   2       17.90       16.49      2.43 o 
  -1  -9   2        3.87        3.38      0.54 o 
   0  -9   2       54.05       56.70      1.36 o 
   1  -9   2       54.57       56.18      1.03 o 
   2  -9   2        1.11        1.97      0.40 o 
   3  -9   2       10.28        9.99      1.33 o 
  -6  -8   2       15.54       17.03      2.38 o 
  -5  -8   2       68.25       75.63      4.47 o 
  -4  -8   2        6.30        7.69      0.83 o 
  -3  -8   2       57.58       60.73      1.62 o 
  -2  -8   2       28.64       30.55      1.15 o 
  -1  -8   2       11.84       12.98      0.99 o 
   0  -8   2       34.56       31.59      1.03 o 
   1  -8   2       34.97       33.53      0.91 o 
   2  -8   2       26.31       23.61      0.89 o 
   3  -8   2       15.52       14.51      1.08 o 
   4  -8   2        2.94        2.47      0.67 o 
   5  -8   2        7.70        8.45      1.12 o 
  -7  -7   2      130.82      122.62      5.42 o 
  -6  -7   2       64.32       63.36      3.71 o 
  -5  -7   2       25.44       26.26      2.66 o 
  -4  -7   2      219.60      234.08      5.10 o 
  -3  -7   2        1.19        1.01      0.32 o 
  -2  -7   2      403.58      398.54      5.51 o 
  -1  -7   2      174.31      170.93      2.99 o 
   0  -7   2      124.00      123.73      1.50 o 
   1  -7   2        2.70        2.75      0.29 o 
   2  -7   2        8.23        8.20      0.46 o 
   3  -7   2       26.00       29.06      1.18 o 
   4  -7   2       16.64       14.58      0.98 o 
   5  -7   2        7.73        5.23      1.14 o 
   6  -7   2        0.27        0.12      0.67 o 
  -8  -6   2       40.95       41.57      2.76 o 
  -7  -6   2       17.43       18.07      2.00 o 
  -6  -6   2      108.07      103.02      4.47 o 
  -5  -6   2       68.02       70.30      3.52 o 
  -4  -6   2      451.03      428.48      6.81 o 
  -3  -6   2      111.28      118.47      2.02 o 
  -2  -6   2       99.26       88.35      1.64 o 
  -1  -6   2      146.28      143.73      1.73 o 
   0  -6   2       60.57       54.77      0.87 o 
   1  -6   2       42.12       39.35      0.83 o 
   2  -6   2        2.11        3.31      0.28 o 
   3  -6   2        8.46        9.26      0.65 o 
   4  -6   2       73.42       70.38      1.65 o 
   5  -6   2        2.79        1.55      0.64 o 
   6  -6   2       26.83       31.68      2.95 o 
   7  -6   2       27.28       28.49      2.38 o 
  -9  -5   2        1.64        2.28      0.86 o 
  -8  -5   2        2.55        2.28      0.95 o 
  -7  -5   2        7.34        8.85      1.33 o 
  -6  -5   2        2.38        1.81      0.76 o 
  -5  -5   2      157.55      162.10      3.03 o 
  -4  -5   2      358.60      353.13      7.20 o 
  -3  -5   2       94.36       87.06      2.31 o 
  -2  -5   2       93.74       94.96      2.50 o 
  -1  -5   2       57.64       67.11      0.87 o 
   0  -5   2       10.33       12.11      0.55 o 
   1  -5   2      318.24      315.13      3.23 o 
   2  -5   2       57.73       42.98      0.76 o 
   3  -5   2      895.76      899.68      9.91 o 
   4  -5   2      195.18      188.77      3.94 o 
   5  -5   2       46.87       46.82      1.90 o 
   6  -5   2       78.17       77.24      3.90 o 
   7  -5   2        0.20        0.18      0.46 o 
   8  -5   2        2.11        2.47      1.14 o 
  -9  -4   2        5.03        5.33      0.86 o 
  -8  -4   2       41.24       36.15      2.00 o 
  -7  -4   2      127.61      122.24      4.19 o 
  -6  -4   2       19.75       17.86      0.80 o 
  -5  -4   2      107.93       87.73      1.83 o 
  -4  -4   2      197.14      183.24      3.10 o 
  -3  -4   2      264.50      296.55      3.52 o 
  -2  -4   2      142.55      145.07      1.77 o 
  -1  -4   2      255.50      275.20      2.34 o 
   0  -4   2        2.26        5.05      0.23 o 
   1  -4   2      808.70      817.49      7.13 o 
   2  -4   2       82.26       91.40      1.03 o 
   3  -4   2       64.37       64.62      1.33 o 
   4  -4   2      247.79      233.73      3.41 o 
   5  -4   2        0.21        0.16      0.38 o 
   6  -4   2       88.76       90.85      4.00 o 
   7  -4   2       72.80       78.20      2.13 o 
   8  -4   2        0.09        0.10      0.67 o 
  -9  -3   2       11.31       11.42      0.95 o 
  -8  -3   2        0.41        0.00      0.38 o 
  -7  -3   2        2.22        1.37      0.39 o 
  -6  -3   2      404.53      368.59      4.43 o 
  -5  -3   2        3.78        3.38      0.30 o 
  -4  -3   2      297.49      298.02      3.96 o 
  -3  -3   2       44.10       50.32      1.17 o 
  -2  -3   2      543.16      596.93      6.05 o 
  -1  -3   2      140.14      132.00      1.09 o 
   0  -3   2      142.96      156.17      1.54 o 
   1  -3   2      124.25      148.60      1.49 o 
   2  -3   2       13.00       19.18      0.29 o 
   3  -3   2       14.24        9.51      0.33 o 
   4  -3   2       93.91      106.03      1.39 o 
   5  -3   2        1.80        1.62      0.30 o 
   6  -3   2       36.04       36.33      1.18 o 
   7  -3   2      271.44      273.88      8.37 o 
   8  -3   2       21.99       23.88      1.90 o 
   9  -3   2       97.89      101.98      4.38 o 
  -7  -2   2       57.73       57.30      1.03 o 
  -6  -2   2        3.15        3.94      0.26 o 
  -5  -2   2        0.07        0.11      0.11 o 
  -4  -2   2      164.39      153.33      2.13 o 
  -3  -2   2        9.47        8.64      0.28 o 
  -2  -2   2      348.22      323.34      4.22 o 
  -1  -2   2     2957.71     2972.36     42.03 o 
   0  -2   2      612.02      590.18      5.07 o 
   1  -2   2      698.34      657.89      5.33 o 
   2  -2   2      304.21      366.22      3.04 o 
   3  -2   2     1222.13     1255.50     10.11 o 
   4  -2   2        7.69        4.63      0.21 o 
   5  -2   2     1442.40     1451.64     15.81 o 
   6  -2   2      417.69      420.78      8.10 o 
   7  -2   2        5.90        4.34      1.24 o 
   8  -2   2       16.80       16.93      1.62 o 
   9  -2   2       38.85       41.10      2.38 o 
  -8  -1   2      148.95      140.44      4.04 o 
  -7  -1   2       10.50       11.66      0.91 o 
  -6  -1   2      171.95      160.37      3.56 o 
  -5  -1   2      134.02      138.72      2.25 o 
  -4  -1   2       55.22       50.72      0.86 o 
  -3  -1   2      162.03      157.18      1.88 o 
  -2  -1   2      125.86      139.49      1.66 o 
  -1  -1   2     7524.47     6611.72     58.65 o 
   0  -1   2       36.49       37.82      0.34 o 
   1  -1   2     9823.05     8184.94     54.88 o 
   2  -1   2     1520.38     1677.78     12.16 o 
   3  -1   2      568.63      619.63      5.77 o 
   4  -1   2       88.28       75.22      0.97 o 
   5  -1   2        0.29        1.86      0.27 o 
   6  -1   2       78.61       86.62      1.76 o 
   7  -1   2       75.07       65.15      1.92 o 
   8  -1   2        2.51        3.30      0.55 o 
   9  -1   2        4.89        2.77      0.86 o 
  -9   0   2       21.38       21.78      0.95 o 
  -8   0   2       75.46       66.26      1.74 o 
  -7   0   2       53.07       52.18      1.00 o 
  -6   0   2      353.09      336.90      4.38 o 
  -5   0   2        2.86        2.88      0.31 o 
  -4   0   2      570.38      565.69      6.27 o 
  -3   0   2      264.35      237.29      2.50 o 
  -2   0   2      583.06      586.38      5.40 o 
  -1   0   2      594.01      561.28      5.17 o 
   0   0   2       76.87       84.16      0.53 o 
   1   0   2       93.14       94.71      1.07 o 
   2   0   2      808.34      779.66      6.68 o 
   3   0   2      207.50      249.97      2.38 o 
   4   0   2        4.12        1.85      0.33 o 
   5   0   2      502.97      509.18      5.78 o 
   6   0   2      378.32      355.70      4.66 o 
   7   0   2      173.52      183.12      3.82 o 
   8   0   2       12.33       11.71      0.75 o 
   9   0   2        4.41        5.73      0.76 o 
  10   0   2       17.78       17.68      1.09 o 
  -9   1   2       94.47      105.31      3.42 o 
  -8   1   2       88.23       91.64      2.42 o 
  -7   1   2       85.82       81.04      2.12 o 
  -6   1   2      702.91      708.37     10.30 o 
  -5   1   2       75.53       68.01      1.36 o 
  -4   1   2      120.80      118.30      1.96 o 
  -3   1   2       17.01       31.61      0.52 o 
  -2   1   2      367.13      362.56      4.05 o 
  -1   1   2     2339.15     2149.12     27.30 o 
   0   1   2     2895.68     2500.27     16.44 o 
   1   1   2     3841.86     3347.43     25.72 o 
   2   1   2     2934.88     2818.05     31.21 o 
   3   1   2     1772.19     1811.20     19.65 o 
   4   1   2     1181.37     1180.05     21.21 o 
   5   1   2      327.40      326.77      3.77 o 
   6   1   2      221.17      212.62      2.61 o 
   7   1   2       14.12       10.93      0.38 o 
   8   1   2      201.84      186.46      6.75 o 
   9   1   2      102.78      105.59      3.00 o 
  10   1   2        9.47        8.69      0.76 o 
  -9   2   2        0.51        1.14      0.67 o 
  -8   2   2        7.78        9.32      1.14 o 
  -7   2   2       34.74       34.34      1.66 o 
  -6   2   2       64.24       62.86      1.84 o 
  -5   2   2      129.47      144.00      2.60 o 
  -4   2   2       10.86       16.66      0.39 o 
  -3   2   2      211.14      224.13      2.73 o 
  -2   2   2      786.82      848.65      6.84 o 
  -1   2   2       74.42       82.42      0.70 o 
   0   2   2     2319.11     2306.34     37.73 o 
   1   2   2      412.97      454.45      3.36 o 
   2   2   2       61.29       53.69      0.71 o 
   3   2   2      412.65      438.38      4.90 o 
   4   2   2       95.33      101.68      1.34 o 
   5   2   2      453.00      490.38      5.08 o 
   6   2   2       68.10       64.86      1.08 o 
   7   2   2      151.06      144.62      2.12 o 
   8   2   2       95.33       93.37      2.20 o 
   9   2   2       21.66       22.85      0.87 o 
  10   2   2        0.01        0.48      0.95 o 
  -9   3   2       33.60       31.87      2.19 o 
  -8   3   2       40.28       39.86      2.28 o 
  -7   3   2       24.96       30.90      1.41 o 
  -6   3   2      558.33      526.94     10.46 o 
  -5   3   2       40.73       41.73      1.00 o 
  -4   3   2      861.87      826.22      9.50 o 
  -3   3   2       34.66       32.43      0.59 o 
  -2   3   2      205.26      188.11      2.00 o 
  -1   3   2       88.91      128.53      1.30 o 
   0   3   2      195.50      214.25      2.94 o 
   1   3   2      739.39      696.61      6.10 o 
   2   3   2     1098.66     1176.20     10.07 o 
   3   3   2        9.72        6.99      0.52 o 
   4   3   2      720.33      704.40      7.87 o 
   5   3   2       79.81       71.93      1.25 o 
   6   3   2       36.66       38.35      0.83 o 
   7   3   2       14.85       15.05      0.61 o 
   8   3   2      307.02      324.45      6.26 o 
   9   3   2       27.28       28.72      1.01 o 
  10   3   2      230.08      242.22      4.93 o 
  -8   4   2      158.76      165.90      5.99 o 
  -7   4   2       18.26       20.83      1.45 o 
  -6   4   2      494.05      507.54      7.79 o 
  -5   4   2       42.53       41.12      1.23 o 
  -4   4   2      213.51      204.92      2.68 o 
  -3   4   2      317.31      313.08      3.50 o 
  -2   4   2      136.73      150.84      1.62 o 
  -1   4   2      165.06      170.07      2.80 o 
   0   4   2      452.21      491.54      4.40 o 
   1   4   2      194.35      224.05      2.13 o 
   2   4   2     1907.91     1936.39     19.00 o 
   3   4   2      379.55      394.73      4.47 o 
   4   4   2      202.00      199.70      3.40 o 
   5   4   2        0.04        0.33      0.19 o 
   6   4   2      277.40      284.38      4.65 o 
   7   4   2      179.00      182.22      4.94 o 
   8   4   2       17.25       16.79      0.98 o 
   9   4   2       15.96       17.38      1.33 o 
  -8   5   2       49.87       57.17      3.33 o 
  -7   5   2        3.01        2.36      0.57 o 
  -6   5   2       27.33       23.32      1.05 o 
  -5   5   2      155.66      162.82      2.88 o 
  -4   5   2      386.58      368.47      5.45 o 
  -3   5   2      273.85      274.16      3.94 o 
  -2   5   2       59.86       63.83      0.83 o 
  -1   5   2     1097.80     1096.28     10.10 o 
   0   5   2       35.60       35.98      0.64 o 
   1   5   2       76.81       68.99      0.91 o 
   2   5   2        3.48        2.59      0.22 o 
   3   5   2      720.43      748.24      9.24 o 
   4   5   2      224.04      220.72      4.77 o 
   5   5   2       75.92       76.19      2.09 o 
   6   5   2      159.25      153.92      2.94 o 
   7   5   2      208.43      207.83      3.77 o 
   8   5   2       12.52       13.47      1.03 o 
   9   5   2       52.77       56.73      1.96 o 
  -7   6   2       53.50       52.39      1.77 o 
  -6   6   2       35.15       36.47      1.65 o 
  -5   6   2      138.52      135.17      2.55 o 
  -4   6   2       36.30       36.75      1.05 o 
  -3   6   2      876.06      823.39     10.57 o 
  -2   6   2      149.88      153.01      1.95 o 
  -1   6   2      260.07      230.04      2.73 o 
   0   6   2       94.51       98.06      1.30 o 
   1   6   2       54.71       53.75      0.80 o 
   2   6   2      204.30      201.37      2.21 o 
   3   6   2       22.96       26.06      0.72 o 
   4   6   2      525.91      504.90      7.74 o 
   5   6   2        7.03        6.43      0.81 o 
   6   6   2       65.01       66.25      1.75 o 
   7   6   2       57.52       57.37      1.98 o 
   8   6   2      145.60      144.95      5.47 o 
   9   6   2        3.40        2.38      0.86 o 
  -7   7   2        1.45        0.38      0.95 o 
  -6   7   2       41.58       47.50      1.68 o 
  -5   7   2       24.05       25.31      1.77 o 
  -4   7   2        2.66        1.95      0.51 o 
  -3   7   2        9.12        7.88      0.68 o 
  -2   7   2       15.73       14.43      0.61 o 
  -1   7   2        5.47        4.75      0.35 o 
   0   7   2       44.35       42.68      0.85 o 
   1   7   2       17.62       19.98      0.63 o 
   2   7   2      273.44      280.06      3.42 o 
   3   7   2      106.43       94.51      1.74 o 
   4   7   2       10.17       11.40      0.68 o 
   5   7   2      165.98      161.72      6.18 o 
   6   7   2       17.16       16.63      1.21 o 
   7   7   2       21.67       20.31      1.42 o 
   8   7   2       17.18       16.55      2.00 o 
  -6   8   2       46.66       40.52      3.33 o 
  -5   8   2       87.40       97.33      2.62 o 
  -4   8   2        1.72        1.29      0.58 o 
  -3   8   2      224.32      220.31      4.68 o 
  -2   8   2      200.05      192.26      3.32 o 
  -1   8   2      407.43      387.34      5.35 o 
   0   8   2        4.31        5.25      0.38 o 
   1   8   2      236.81      222.50      2.82 o 
   2   8   2      290.22      281.30      4.71 o 
   3   8   2       22.26       20.62      0.91 o 
   4   8   2        3.27        3.62      0.59 o 
   5   8   2        0.04        0.48      0.86 o 
   6   8   2        4.96        4.00      1.24 o 
   7   8   2        0.29        0.76      0.86 o 
  -4   9   2       34.67       37.48      2.76 o 
  -3   9   2       96.53      101.55      2.99 o 
  -2   9   2       28.25       22.75      0.96 o 
  -1   9   2       41.52       44.56      1.07 o 
   0   9   2        2.58        1.26      0.36 o 
   1   9   2       35.01       35.74      2.46 o 
   2   9   2       82.11       76.80      1.93 o 
   3   9   2       91.52       95.00      2.19 o 
   4   9   2      177.92      184.51      4.48 o 
   5   9   2       13.10       14.78      1.16 o 
   6   9   2      130.00      115.20      5.61 o 
  -2  10   2        7.95        8.23      1.95 o 
  -1  10   2       11.36       14.57      0.79 o 
   0  10   2        0.75        1.07      0.40 o 
   1  10   2       41.74       44.01      1.13 o 
   2  10   2       10.21       10.64      1.09 o 
   3  10   2       53.44       54.55      1.68 o 
   4  10   2        2.54        1.54      0.66 o 
  -4  -9   3       32.85       31.65      2.76 o 
  -3  -9   3       32.02       36.11      1.35 o 
  -2  -9   3      125.42      132.81      3.19 o 
  -1  -9   3       65.08       71.36      2.09 o 
   0  -9   3        0.02       -0.25      0.25 o 
   1  -9   3      121.60      119.53      1.94 o 
   2  -9   3        0.00        0.18      0.36 o 
  -6  -8   3        0.41        0.19      1.05 o 
  -5  -8   3       45.82       49.37      3.61 o 
  -4  -8   3        5.64        5.65      0.75 o 
  -3  -8   3      174.66      182.41      3.46 o 
  -2  -8   3       17.58       16.13      0.87 o 
  -1  -8   3      168.89      172.30      2.83 o 
   0  -8   3       38.78       37.37      0.83 o 
   1  -8   3       74.71       77.14      1.26 o 
   2  -8   3      173.10      174.34      2.98 o 
   3  -8   3       46.64       50.08      1.78 o 
   4  -8   3       40.47       47.28      2.66 o 
   5  -8   3        3.73        6.09      1.24 o 
  -7  -7   3       61.00       63.93      3.81 o 
  -6  -7   3       45.34       51.94      3.42 o 
  -5  -7   3      103.54       98.08      4.76 o 
  -4  -7   3       84.40       84.05      2.45 o 
  -3  -7   3        4.75        3.62      0.44 o 
  -2  -7   3      175.86      176.49      4.78 o 
  -1  -7   3        0.88        0.92      0.31 o 
   0  -7   3       43.29       45.70      0.86 o 
   1  -7   3        0.01        0.03      0.19 o 
   2  -7   3       43.46       36.61      0.83 o 
   3  -7   3       50.44       55.13      1.62 o 
   4  -7   3        0.28        0.00      0.42 o 
   5  -7   3       23.44       25.96      1.33 o 
   6  -7   3       41.11       48.42      3.61 o 
  -8  -6   3       81.17       82.86      4.09 o 
  -7  -6   3       53.29       47.56      2.95 o 
  -6  -6   3       90.21       93.42      4.28 o 
  -5  -6   3      115.26      109.02      4.66 o 
  -4  -6   3        0.82       -0.01      0.33 o 
  -2  -6   3       28.17       28.41      0.83 o 
  -1  -6   3      235.95      230.06      2.58 o 
   0  -6   3       20.18       21.62      0.47 o 
   1  -6   3      267.82      269.03      3.05 o 
   2  -6   3       25.68       31.28      0.69 o 
   3  -6   3      103.36       89.47      1.48 o 
   4  -6   3      178.06      158.11      3.14 o 
   5  -6   3       13.72       13.11      2.43 o 
   6  -6   3       22.48       20.17      1.53 o 
   7  -6   3        3.13        6.56      1.71 o 
  -8  -5   3      132.96      130.71      4.95 o 
  -7  -5   3      139.89      138.60      5.14 o 
  -6  -5   3       10.36        9.70      1.33 o 
  -5  -5   3        0.06       -0.10      0.38 o 
  -4  -5   3      266.42      279.14      5.99 o 
  -3  -5   3        0.02        0.06      0.17 o 
  -2  -5   3      247.13      228.72      3.26 o 
  -1  -5   3      772.67      749.72      7.50 o 
   0  -5   3      305.39      288.39      2.73 o 
   1  -5   3       59.00       60.70      0.90 o 
   2  -5   3       28.10       26.81      0.58 o 
   3  -5   3      307.22      275.29      3.40 o 
   4  -5   3        0.83       -0.15      0.32 o 
   5  -5   3      134.05      131.66      5.33 o 
   6  -5   3      114.83      121.76      5.23 o 
   7  -5   3       79.64       85.62      4.38 o 
   8  -5   3       44.19       47.56      3.33 o 
  -9  -4   3       90.90       88.09      3.42 o 
  -8  -4   3       30.17       35.67      2.00 o 
  -7  -4   3       83.74       75.63      3.04 o 
  -6  -4   3      272.80      266.20      4.64 o 
  -5  -4   3        0.78        0.86      0.40 o 
  -4  -4   3      103.17       96.34      1.87 o 
  -3  -4   3      371.61      401.14      5.17 o 
  -2  -4   3       18.57       16.87      0.44 o 
  -1  -4   3        2.28        4.84      0.24 o 
   0  -4   3        0.91        0.52      0.12 o 
   1  -4   3       19.05       15.06      0.40 o 
   2  -4   3       42.24       39.11      0.61 o 
   3  -4   3       17.53       19.94      0.66 o 
   4  -4   3       86.84       81.10      1.87 o 
   5  -4   3       62.96       65.93      2.06 o 
   6  -4   3      182.37      172.56      6.18 o 
   7  -4   3       42.19       42.74      1.58 o 
   8  -4   3       15.98       14.84      1.90 o 
  -9  -3   3       36.48       39.76      1.81 o 
  -8  -3   3       26.45       25.02      1.43 o 
  -7  -3   3      136.87      128.04      4.00 o 
  -6  -3   3       28.33       38.24      2.38 o 
  -5  -3   3      115.06      110.19      1.62 o 
  -4  -3   3       27.23       22.69      0.71 o 
  -3  -3   3       95.81      115.48      1.76 o 
  -2  -3   3      575.92      557.20      6.19 o 
  -1  -3   3       49.34       39.97      0.47 o 
   0  -3   3      480.48      472.85      3.93 o 
   1  -3   3       72.28       79.80      0.92 o 
   2  -3   3        1.58        9.33      0.24 o 
   3  -3   3      150.29      150.53      1.87 o 
   4  -3   3      800.18      780.38      8.68 o 
   5  -3   3       50.36       46.14      1.57 o 
   6  -3   3      404.51      393.26     11.13 o 
   7  -3   3       39.67       36.24      2.28 o 
   8  -3   3        7.40        6.75      1.24 o 
   9  -3   3       74.24       77.24      3.81 o 
  -9  -2   3        8.04        7.42      0.67 o 
  -8  -2   3       10.83       10.46      0.67 o 
  -7  -2   3       52.36       51.10      3.00 o 
  -6  -2   3      297.62      291.79      3.89 o 
  -5  -2   3      205.37      193.73      2.44 o 
  -4  -2   3      752.92      760.59      8.43 o 
  -3  -2   3       17.65       17.25      0.43 o 
  -2  -2   3     2329.27     2406.98     23.91 o 
  -1  -2   3     2281.64     2282.73     28.95 o 
   0  -2   3      252.34      238.40      2.17 o 
   1  -2   3        0.43        5.53      0.22 o 
   2  -2   3     3343.06     3513.49     27.52 o 
   3  -2   3      278.76      313.79      2.89 o 
   4  -2   3       32.88       30.19      0.49 o 
   5  -2   3      790.32      804.90      8.98 o 
   6  -2   3      348.43      339.21      5.27 o 
   7  -2   3       14.56       13.43      1.03 o 
   8  -2   3       13.15       12.65      1.43 o 
   9  -2   3        4.95        3.14      0.86 o 
  -8  -1   3       10.47       11.42      0.57 o 
  -7  -1   3      265.72      264.74      3.56 o 
  -6  -1   3      395.43      382.34      4.89 o 
  -5  -1   3      156.23      139.31      1.97 o 
  -4  -1   3      281.96      285.24      4.12 o 
  -3  -1   3      192.17      190.06      2.49 o 
  -2  -1   3      488.44      544.53      5.99 o 
  -1  -1   3       29.80       29.76      0.33 o 
   0  -1   3     1375.33     1437.15     11.10 o 
   1  -1   3      946.11      953.69      7.03 o 
   2  -1   3       91.10       90.98      1.00 o 
   3  -1   3       43.90       45.95      0.52 o 
   4  -1   3       11.73       12.73      0.27 o 
   5  -1   3      373.50      347.64      3.69 o 
   6  -1   3       39.20       41.48      1.62 o 
   7  -1   3        3.72        3.64      1.52 o 
   8  -1   3        6.85        5.65      0.70 o 
   9  -1   3        7.43        8.37      0.91 o 
  -9   0   3       96.15      107.31      3.04 o 
  -8   0   3       32.68       29.97      1.14 o 
  -7   0   3       63.66       71.62      2.27 o 
  -6   0   3        6.52       12.06      1.01 o 
  -5   0   3      226.06      232.01      3.08 o 
  -4   0   3        0.36        0.77      0.19 o 
  -3   0   3      100.53       97.02      1.16 o 
  -2   0   3     1793.45     1743.61     25.97 o 
  -1   0   3       39.91       56.71      0.54 o 
   0   0   3      628.75      612.84      4.62 o 
   1   0   3      485.87      480.84      3.12 o 
   2   0   3     1868.96     1951.61     19.48 o 
   3   0   3      221.78      199.27      1.97 o 
   4   0   3      940.54      957.01      9.48 o 
   5   0   3       99.16      105.40      1.42 o 
   6   0   3      198.67      204.78      2.88 o 
   7   0   3      252.34      243.73      4.94 o 
   8   0   3       12.89       13.49      1.14 o 
   9   0   3       46.12       58.52      2.90 o 
  -9   1   3       48.75       56.41      2.19 o 
  -8   1   3        9.64        8.47      0.86 o 
  -7   1   3       40.85       31.96      1.21 o 
  -6   1   3        1.45        0.46      0.24 o 
  -5   1   3       11.82        7.92      0.53 o 
  -4   1   3       37.50       28.49      0.72 o 
  -3   1   3     1344.05     1543.74     16.86 o 
  -2   1   3      365.85      403.67      4.52 o 
  -1   1   3     3769.99     3396.98     28.11 o 
   0   1   3     5269.16     4676.24     41.74 o 
   1   1   3    10641.19     9031.89     86.42 o 
   2   1   3        1.17        0.74      0.07 o 
   3   1   3      199.79      224.20      2.18 o 
   4   1   3      295.15      298.25      3.42 o 
   5   1   3      107.46      110.48      1.45 o 
   6   1   3       26.04       21.22      0.55 o 
   7   1   3       29.38       27.94      0.98 o 
   8   1   3      163.33      148.21      3.31 o 
   9   1   3       26.63       23.24      1.10 o 
  10   1   3        0.03        0.45      0.40 o 
  -9   2   3       54.79       53.84      2.38 o 
  -8   2   3        4.34        5.90      0.95 o 
  -7   2   3      328.84      277.62      5.74 o 
  -6   2   3      213.36      192.47      4.19 o 
  -5   2   3       53.28       61.05      1.42 o 
  -4   2   3       51.09       35.59      0.74 o 
  -3   2   3     3232.87     3464.72     71.32 o 
  -2   2   3       44.21       54.15      0.70 o 
  -1   2   3      215.91      259.73      1.88 o 
   0   2   3     1508.22     1661.35     13.88 o 
   1   2   3     9913.15     8828.42     71.42 o 
   2   2   3      100.80      130.04      1.15 o 
   3   2   3      594.38      596.41      6.02 o 
   4   2   3      233.69      271.64      3.19 o 
   5   2   3        8.02        5.80      0.24 o 
   6   2   3       12.06        9.52      0.34 o 
   7   2   3      260.93      252.08      4.97 o 
   8   2   3      371.83      359.91     12.18 o 
   9   2   3       23.16       21.37      0.94 o 
  10   2   3        8.01        7.89      0.69 o 
  -9   3   3      164.37      172.85      5.80 o 
  -8   3   3        2.74        2.57      0.76 o 
  -7   3   3       58.05       66.93      2.18 o 
  -6   3   3       72.60       80.13      2.35 o 
  -5   3   3       45.48       62.98      1.12 o 
  -4   3   3      105.69      118.72      1.64 o 
  -3   3   3      172.79      195.14      2.21 o 
  -2   3   3      175.89      167.07      1.78 o 
  -1   3   3      953.72     1021.52      8.24 o 
   0   3   3       12.22       20.50      4.04 o 
   1   3   3       30.58       20.45      0.27 o 
   2   3   3       10.58       14.03      1.11 o 
   3   3   3      318.44      331.05      3.48 o 
   4   3   3       57.55       58.36      0.86 o 
   5   3   3      395.35      403.75      4.28 o 
   6   3   3      183.06      174.89      2.83 o 
   7   3   3      178.16      168.88      2.61 o 
   8   3   3       55.50       51.20      1.57 o 
   9   3   3       13.72       17.75      0.86 o 
  -8   4   3        4.12        4.47      1.14 o 
  -7   4   3        0.04        0.57      0.57 o 
  -6   4   3        0.13       -0.13      0.13 o 
  -5   4   3        8.61        7.60      0.59 o 
  -4   4   3       14.16       18.20      0.67 o 
  -3   4   3       14.56       14.96      0.44 o 
  -2   4   3       32.52       28.10      0.53 o 
  -1   4   3      340.00      336.95      3.31 o 
   0   4   3        5.25        3.79      0.22 o 
   1   4   3      400.26      460.94      4.26 o 
   2   4   3      622.73      623.14      5.51 o 
   3   4   3        0.21        0.04      0.10 o 
   4   4   3      423.34      415.90      7.11 o 
   5   4   3       29.77       28.23      0.77 o 
   6   4   3       12.25        8.67      0.58 o 
   7   4   3      225.54      225.01      3.86 o 
   8   4   3        0.99        0.98      0.39 o 
   9   4   3        6.19        6.23      0.66 o 
  -8   5   3       32.11       39.38      2.66 o 
  -7   5   3      120.05      129.76      5.14 o 
  -6   5   3      242.93      236.24      4.24 o 
  -5   5   3      261.99      270.34      4.74 o 
  -4   5   3     2785.22     2717.86     29.21 o 
  -3   5   3       13.96       10.10      0.54 o 
  -2   5   3       35.67       34.62      0.51 o 
  -1   5   3      235.44      267.41      2.78 o 
   0   5   3        0.03        3.09      0.23 o 
   1   5   3      126.02      116.52      1.36 o 
   2   5   3      213.28      214.13      2.91 o 
   3   5   3     1554.15     1634.85     19.72 o 
   4   5   3       14.64       23.96      3.45 o 
   5   5   3      303.98      294.78      4.84 o 
   6   5   3        4.72        2.72      0.44 o 
   7   5   3       28.36       27.59      1.12 o 
   8   5   3       11.95       13.47      1.03 o 
   9   5   3        8.16        8.14      0.84 o 
  -7   6   3        6.45        8.36      0.75 o 
  -6   6   3      122.40      131.37      4.19 o 
  -5   6   3        4.52        3.33      0.63 o 
  -4   6   3      351.05      331.13      4.31 o 
  -3   6   3        4.43        8.86      0.64 o 
  -2   6   3       32.41       30.56      0.64 o 
  -1   6   3        0.12       -0.16      0.16 o 
   0   6   3       84.31       97.38      1.30 o 
   1   6   3      277.34      258.46      2.71 o 
   2   6   3       19.27       17.36      0.45 o 
   3   6   3       52.62       61.67      2.49 o 
   4   6   3       17.26       11.98      0.99 o 
   5   6   3       77.56       75.53      2.95 o 
   6   6   3       58.33       57.94      1.61 o 
   7   6   3       77.23       77.57      2.39 o 
   8   6   3      179.64      180.66      4.31 o 
   9   6   3       50.08       56.28      2.08 o 
  -7   7   3        0.73       -0.19      0.95 o 
  -6   7   3        5.16        5.13      0.70 o 
  -5   7   3        5.08        5.25      0.70 o 
  -4   7   3      210.90      205.71      3.43 o 
  -3   7   3       27.49       27.25      1.10 o 
  -2   7   3      489.96      479.08      6.45 o 
  -1   7   3      110.22      113.38      1.60 o 
   0   7   3      261.93      259.46      3.03 o 
   1   7   3      125.90      132.60      1.72 o 
   2   7   3      311.52      321.57      3.87 o 
   3   7   3      115.86      121.60      2.06 o 
   4   7   3        0.41        0.84      0.32 o 
   5   7   3      207.09      202.67      6.94 o 
   6   7   3       36.43       35.89      1.58 o 
   7   7   3       92.20       94.82      2.84 o 
   8   7   3       13.31       15.60      1.28 o 
  -6   8   3      134.10      139.93      6.28 o 
  -5   8   3       17.87       17.31      1.21 o 
  -4   8   3       62.35       62.85      1.73 o 
  -3   8   3      104.53      107.38      3.00 o 
  -2   8   3      175.65      167.79      3.45 o 
  -1   8   3      394.06      384.15      5.04 o 
   0   8   3       85.91       84.42      1.42 o 
   1   8   3       15.06       19.09      0.54 o 
   2   8   3      104.13      105.68      1.70 o 
   3   8   3        1.49        1.91      0.38 o 
   4   8   3       45.41       44.92      2.43 o 
   5   8   3        4.40        4.76      1.33 o 
   6   8   3        8.59       12.84      1.90 o 
   7   8   3        0.49       -0.31      0.46 o 
  -4   9   3       29.51       32.61      4.04 o 
  -3   9   3       43.73       43.82      3.33 o 
  -2   9   3       42.33       39.43      1.87 o 
  -1   9   3       45.05       37.08      0.97 o 
   0   9   3        9.85       10.18      0.53 o 
   1   9   3        2.21        2.26      0.35 o 
   2   9   3      168.76      167.30      3.89 o 
   3   9   3       19.36       18.70      0.96 o 
   4   9   3        4.97        6.49      1.14 o 
   5   9   3       70.52       73.63      2.39 o 
   6   9   3        1.23        2.57      1.24 o 
  -3  10   3        0.20        0.67      1.14 o 
  -2  10   3      106.60      115.58      2.79 o 
  -1  10   3        6.10        6.89      0.59 o 
   0  10   3       60.15       63.73      1.54 o 
   1  10   3       61.08       62.48      1.86 o 
   2  10   3        9.13        6.45      0.74 o 
   3  10   3      135.06      133.09      2.86 o 
   4  10   3       67.59       78.63      2.85 o 
   5  10   3       45.87       44.04      3.61 o 
  -3  -9   4        0.24        0.16      0.60 o 
  -2  -9   4      140.77      135.37      4.57 o 
  -1  -9   4       69.15       62.69      2.76 o 
   0  -9   4       13.23       14.94      0.69 o 
   1  -9   4        3.79        5.07      0.49 o 
   2  -9   4        5.96        6.47      0.86 o 
  -5  -8   4       77.16       75.44      4.57 o 
  -4  -8   4        2.72        4.65      0.76 o 
  -3  -8   4      172.66      182.04      3.49 o 
  -2  -8   4        0.50        0.59      0.38 o 
  -1  -8   4       39.82       36.89      1.62 o 
   0  -8   4        5.34        5.23      0.45 o 
   1  -8   4        0.59        1.11      0.28 o 
   2  -8   4       39.72       41.78      1.15 o 
   3  -8   4        0.07        0.48      0.47 o 
   4  -8   4       39.46       46.33      2.57 o 
  -7  -7   4       51.88       51.27      3.61 o 
  -6  -7   4       26.41       29.30      2.95 o 
  -5  -7   4       28.54       20.74      2.47 o 
  -4  -7   4       61.51       62.03      2.07 o 
  -3  -7   4       29.99       27.41      1.51 o 
  -2  -7   4       49.65       44.77      1.31 o 
  -1  -7   4       18.64       19.12      0.92 o 
   0  -7   4       65.30       62.28      1.16 o 
   1  -7   4       27.69       27.94      0.63 o 
   2  -7   4       43.48       45.66      0.94 o 
   3  -7   4       36.41       39.05      1.06 o 
   4  -7   4       24.08       25.80      1.22 o 
   5  -7   4       68.71       68.46      2.59 o 
  -7  -6   4        2.75        2.57      1.14 o 
  -6  -6   4       38.40       40.52      2.76 o 
  -5  -6   4       69.79       56.79      3.33 o 
  -4  -6   4       16.59       10.29      0.82 o 
  -3  -6   4        4.80        5.58      0.49 o 
  -2  -6   4      175.20      168.05      3.52 o 
  -1  -6   4      183.44      183.44      2.88 o 
   0  -6   4      185.82      174.05      2.11 o 
   1  -6   4      145.75      134.61      1.85 o 
   2  -6   4      188.61      187.32      2.28 o 
   3  -6   4      129.12      120.38      2.00 o 
   4  -6   4      128.11      122.81      2.63 o 
   5  -6   4        0.00        0.15      0.67 o 
   6  -6   4        0.54        1.34      0.64 o 
  -8  -5   4       16.19       16.84      1.81 o 
  -7  -5   4      164.74      167.33      5.99 o 
  -6  -5   4        1.99        0.86      0.67 o 
  -5  -5   4        1.31        1.90      0.86 o 
  -4  -5   4      185.85      147.60      3.73 o 
  -3  -5   4        1.74        0.11      0.19 o 
  -2  -5   4        2.59        3.65      0.33 o 
  -1  -5   4      906.71      900.26      9.92 o 
   0  -5   4     1208.30     1172.98     10.80 o 
   1  -5   4        0.45        1.19      0.19 o 
   2  -5   4      202.15      190.42      2.24 o 
   3  -5   4      288.33      236.27      2.99 o 
   4  -5   4       66.26       51.47      1.47 o 
   5  -5   4       99.54      100.34      2.88 o 
   6  -5   4        0.18       -0.47      0.47 o 
   7  -5   4       69.52       68.49      4.00 o 
  -8  -4   4       66.33       70.49      3.04 o 
  -7  -4   4       29.49       25.97      1.81 o 
  -6  -4   4       24.67       25.97      1.71 o 
  -5  -4   4       54.64       44.66      1.61 o 
  -4  -4   4       39.61       36.27      2.09 o 
  -3  -4   4       95.59       94.00      1.54 o 
  -2  -4   4        2.76        2.33      0.23 o 
  -1  -4   4      499.64      503.97      4.44 o 
   0  -4   4       95.96       96.22      1.16 o 
   1  -4   4      313.20      305.20      3.07 o 
   2  -4   4       83.83       77.01      0.98 o 
   3  -4   4      393.57      430.69      4.54 o 
   4  -4   4      155.98      147.06      2.76 o 
   5  -4   4        0.02        0.48      0.57 o 
   6  -4   4      148.43      167.24      6.18 o 
   7  -4   4        5.03        7.13      1.43 o 
   8  -4   4       82.43       85.71      4.28 o 
  -9  -3   4       43.58       41.86      2.00 o 
  -8  -3   4       11.71       14.17      1.24 o 
  -7  -3   4        0.01       -0.38      0.38 o 
  -6  -3   4       39.66       38.57      1.19 o 
  -5  -3   4        0.27        0.70      0.26 o 
  -4  -3   4       37.44       38.87      0.94 o 
  -3  -3   4       38.59       37.48      0.57 o 
  -2  -3   4      133.21      115.48      1.44 o 
  -1  -3   4      111.45      112.52      1.01 o 
   0  -3   4      999.28     1004.89      8.62 o 
   1  -3   4      933.66      970.79      8.34 o 
   2  -3   4      240.64      234.86      2.13 o 
   3  -3   4      129.05      102.57      1.49 o 
   4  -3   4      433.94      467.25      6.04 o 
   5  -3   4      207.08      199.05      4.25 o 
   6  -3   4      328.90      335.90      9.89 o 
   7  -3   4        0.46        0.10      0.57 o 
   8  -3   4        0.45        0.76      0.76 o 
  -9  -2   4       79.53       89.61      2.85 o 
  -8  -2   4       16.14       14.74      0.95 o 
  -7  -2   4        5.75        6.56      0.67 o 
  -6  -2   4      143.16      138.70      3.90 o 
  -5  -2   4      518.18      509.58      6.45 o 
  -4  -2   4      346.32      350.20      4.10 o 
  -3  -2   4      587.16      596.85      7.18 o 
  -2  -2   4     1666.59     1794.64     16.25 o 
  -1  -2   4     1468.97     1569.40     11.31 o 
   0  -2   4       84.51       59.81      0.69 o 
   1  -2   4      369.96      340.33      3.05 o 
   2  -2   4     1304.44     1373.45      9.46 o 
   3  -2   4      379.77      394.80      3.39 o 
   4  -2   4       60.16       53.17      0.76 o 
   5  -2   4       55.20       54.76      1.33 o 
   6  -2   4      632.70      640.27      9.45 o 
   7  -2   4        0.10       -0.28      0.37 o 
   8  -2   4       39.85       41.91      2.00 o 
   9  -2   4        0.90        0.57      0.76 o 
  -9  -1   4      112.89      126.71      3.52 o 
  -8  -1   4       20.46       22.93      0.95 o 
  -7  -1   4       28.97       32.29      1.06 o 
  -6  -1   4      459.29      452.33      5.80 o 
  -5  -1   4     1377.99     1403.09     16.99 o 
  -4  -1   4      175.76      172.56      2.60 o 
  -3  -1   4      624.91      657.45      9.44 o 
  -2  -1   4      910.38     1031.07      8.86 o 
  -1  -1   4        0.45        1.42      0.11 o 
   0  -1   4      534.26      527.06      4.30 o 
   1  -1   4        9.04        5.77      0.17 o 
   2  -1   4      714.55      667.18      4.86 o 
   3  -1   4       20.77       21.95      0.32 o 
   4  -1   4      105.50      101.72      1.01 o 
   5  -1   4      345.45      323.46      4.27 o 
   6  -1   4       13.34       13.44      0.91 o 
   7  -1   4       17.88       19.33      1.11 o 
   8  -1   4       10.86        9.98      0.93 o 
   9  -1   4       14.53       16.76      1.28 o 
  -9   0   4       30.53       35.29      1.33 o 
  -8   0   4        5.02        5.61      0.57 o 
  -7   0   4       60.77       62.97      1.67 o 
  -6   0   4       30.80       28.67      0.80 o 
  -5   0   4      259.04      247.47      3.82 o 
  -4   0   4       31.16       31.18      1.06 o 
  -3   0   4      160.49      157.28      1.80 o 
  -2   0   4      423.20      371.99      3.53 o 
  -1   0   4      222.47      276.79      2.19 o 
   0   0   4      187.05      231.67      1.75 o 
   1   0   4        0.24        0.38      0.05 o 
   2   0   4      689.57      690.88      6.30 o 
   3   0   4       23.58       15.30      0.29 o 
   4   0   4      631.29      665.46      6.47 o 
   5   0   4        2.00        3.10      0.28 o 
   6   0   4        2.91        4.55      0.90 o 
   7   0   4        0.93        1.25      0.34 o 
   8   0   4       40.03       38.59      1.48 o 
   9   0   4        0.68        0.78      0.40 o 
  -9   1   4        2.85        4.71      0.47 o 
  -8   1   4      106.78       99.69      3.14 o 
  -7   1   4        1.29        0.48      0.33 o 
  -6   1   4      532.58      483.19      9.02 o 
  -5   1   4      328.02      306.39      4.73 o 
  -4   1   4     1297.78     1287.78     18.19 o 
  -3   1   4        2.12        5.44      0.23 o 
  -2   1   4      257.55      266.95      2.26 o 
  -1   1   4      303.31      326.54      2.30 o 
   0   1   4     2264.90     2251.57     28.91 o 
   1   1   4     3004.49     2924.98     30.46 o 
   2   1   4      414.74      436.35      3.56 o 
   3   1   4       25.30       28.48      0.40 o 
   4   1   4      372.61      385.10      3.66 o 
   5   1   4       55.82       56.66      0.87 o 
   6   1   4        0.21        0.03      0.28 o 
   7   1   4      143.22      129.33      3.38 o 
   8   1   4        7.75        7.80      1.09 o 
   9   1   4       83.95       80.23      2.30 o 
  -9   2   4       79.01       93.13      3.33 o 
  -8   2   4       89.94       91.80      3.33 o 
  -7   2   4      810.60      790.58     14.51 o 
  -6   2   4        1.99        6.29      0.63 o 
  -5   2   4      435.14      438.51      6.71 o 
  -4   2   4        0.89        0.67      0.14 o 
  -3   2   4     2231.02     2374.52     25.52 o 
  -2   2   4     1261.00     1233.83     11.24 o 
  -1   2   4      961.75      997.49      6.90 o 
   0   2   4      277.59      285.38      2.41 o 
   1   2   4     3858.69     3877.94     77.12 o 
   2   2   4       85.30       97.10      1.07 o 
   3   2   4        4.13        2.00      0.19 o 
   4   2   4       68.60       51.72      0.85 o 
   5   2   4        6.00        3.81      0.37 o 
   6   2   4       52.14       47.32      0.91 o 
   7   2   4      192.49      200.36      4.16 o 
   8   2   4        6.10        5.33      0.86 o 
   9   2   4      112.46      122.95      2.99 o 
  10   2   4        4.58        2.85      0.57 o 
  -9   3   4       32.55       34.82      2.09 o 
  -8   3   4        0.20        0.19      0.57 o 
  -7   3   4        0.10        0.00      0.48 o 
  -6   3   4        4.84        7.46      0.80 o 
  -5   3   4       39.00       40.12      1.03 o 
  -4   3   4        6.37        7.55      0.32 o 
  -3   3   4      121.69      120.01      1.48 o 
  -2   3   4       48.10       63.20      0.82 o 
  -1   3   4      389.81      372.17      3.15 o 
   0   3   4      317.91      375.73      3.18 o 
   1   3   4      429.27      438.75      3.65 o 
   2   3   4      338.34      362.66      3.26 o 
   3   3   4      273.67      266.02      2.74 o 
   4   3   4        0.92        0.53      0.14 o 
   5   3   4       93.71       96.59      1.42 o 
   6   3   4      160.89      155.07      2.74 o 
   7   3   4      153.92      159.61      3.53 o 
   8   3   4       64.90       61.20      1.79 o 
   9   3   4        6.58        7.56      1.47 o 
  -8   4   4        4.11        3.71      0.95 o 
  -7   4   4       35.59       31.30      2.09 o 
  -6   4   4       42.89       38.94      0.84 o 
  -5   4   4      208.73      212.61      4.17 o 
  -4   4   4       64.75       60.20      1.24 o 
  -3   4   4       96.65       98.84      1.50 o 
  -2   4   4      248.38      209.77      2.20 o 
  -1   4   4      560.14      573.14      5.07 o 
   0   4   4     1225.10     1211.45      9.90 o 
   1   4   4       77.62       78.37      1.09 o 
   2   4   4     1113.24     1147.15      8.78 o 
   3   4   4      451.87      470.16      7.04 o 
   4   4   4      650.38      636.85      7.99 o 
   5   4   4        5.34        3.92      0.40 o 
   6   4   4        4.62        4.10      0.70 o 
   7   4   4      232.26      219.36      5.09 o 
   8   4   4        0.11        0.00      0.52 o 
   9   4   4      196.89      193.38      4.34 o 
  -8   5   4       50.07       54.79      3.14 o 
  -7   5   4       78.32       91.51      4.09 o 
  -6   5   4       26.56       26.59      1.12 o 
  -5   5   4       46.96       38.28      1.30 o 
  -4   5   4      349.57      344.88      4.87 o 
  -3   5   4        0.09        0.54      0.29 o 
  -2   5   4       16.01       11.82      0.39 o 
  -1   5   4      503.01      531.51      4.82 o 
   0   5   4        6.84        8.48      0.52 o 
   1   5   4       36.43       34.45      0.60 o 
   2   5   4        2.85        3.87      0.23 o 
   3   5   4      381.28      385.83      4.98 o 
   4   5   4      412.99      406.86      6.18 o 
   5   5   4      548.15      524.61      9.52 o 
   6   5   4       12.59       11.46      0.91 o 
   7   5   4      155.95      148.16      3.56 o 
   8   5   4       36.15       36.24      1.53 o 
   9   5   4       13.96       17.32      1.24 o 
  -7   6   4      107.49      110.40      2.75 o 
  -6   6   4        0.05       -0.15      0.40 o 
  -5   6   4        3.85        2.47      0.51 o 
  -4   6   4      358.75      346.81      4.47 o 
  -3   6   4       71.61       75.57      1.72 o 
  -2   6   4       63.77       63.98      0.94 o 
  -1   6   4        0.85       -0.13      0.24 o 
   0   6   4       33.04       27.94      0.61 o 
   1   6   4       42.05       39.83      0.70 o 
   2   6   4      458.08      463.19      5.29 o 
   3   6   4       23.93       21.44      1.00 o 
   4   6   4      384.76      375.23      5.92 o 
   5   6   4       16.94       15.24      1.14 o 
   6   6   4       30.35       27.01      1.07 o 
   7   6   4        9.61        8.71      0.73 o 
   8   6   4       58.75       58.80      2.12 o 
   9   6   4        7.02        7.68      2.05 o 
  -6   7   4        8.64        9.17      1.00 o 
  -5   7   4       60.50       68.10      2.73 o 
  -4   7   4       37.66       34.21      1.21 o 
  -3   7   4      162.42      162.68      2.60 o 
  -2   7   4      159.38      155.18      2.12 o 
  -1   7   4      241.56      236.40      2.82 o 
   0   7   4      299.01      287.57      3.11 o 
   1   7   4      104.48      103.38      1.45 o 
   2   7   4      630.04      590.21      6.71 o 
   3   7   4       62.31       62.44      2.01 o 
   4   7   4      183.70      177.98      3.30 o 
   5   7   4        9.08        9.10      1.09 o 
   6   7   4       29.92       33.78      1.81 o 
   7   7   4        1.49        1.85      0.59 o 
   8   7   4       35.59       35.86      1.71 o 
  -6   8   4       44.95       43.23      4.61 o 
  -5   8   4        0.21        0.97      0.52 o 
  -4   8   4       34.50       37.90      1.33 o 
  -3   8   4        8.40        6.51      0.68 o 
  -2   8   4        8.31        8.17      0.52 o 
  -1   8   4       75.04       75.40      1.43 o 
   0   8   4      205.51      188.22      2.75 o 
   1   8   4       10.93        7.91      0.44 o 
   2   8   4      105.79      104.16      1.73 o 
   3   8   4        3.79        2.11      0.47 o 
   4   8   4      143.78      135.57      3.38 o 
   5   8   4        2.75        1.90      1.05 o 
   6   8   4       37.36       33.39      2.66 o 
   7   8   4        9.25       10.51      1.14 o 
  -4   9   4       20.15       17.37      1.51 o 
  -3   9   4       46.28       46.13      1.71 o 
  -2   9   4      137.39      141.62      2.46 o 
  -1   9   4        5.30        4.62      0.43 o 
   0   9   4      259.54      270.92      3.75 o 
   1   9   4        3.19        4.22      0.43 o 
   2   9   4      288.13      289.43      4.95 o 
   3   9   4       11.94       11.36      1.60 o 
   4   9   4       12.07       15.18      1.14 o 
   5   9   4       92.39       84.61      2.57 o 
   6   9   4        0.45       -0.19      0.95 o 
  -3  10   4        7.98        7.29      1.52 o 
  -2  10   4       74.87       82.02      1.97 o 
  -1  10   4       90.41       95.08      2.06 o 
   0  10   4       29.44       30.67      1.08 o 
   1  10   4       28.33       29.61      0.98 o 
   2  10   4        0.44        0.99      0.71 o 
   3  10   4        0.20        0.00      0.39 o 
   4  10   4        0.11        0.03      0.50 o 
   5  10   4        6.51        7.62      1.00 o 
  -2  -9   5       44.89       48.90      2.47 o 
  -1  -9   5       13.26       11.99      1.33 o 
   1  -9   5        0.01       -0.10      0.48 o 
  -5  -8   5       44.70       55.36      4.00 o 
  -4  -8   5       18.66       18.92      2.71 o 
  -3  -8   5      199.23      214.05      4.06 o 
  -2  -8   5        0.01        0.25      0.38 o 
  -1  -8   5      154.31      154.20     10.94 o 
   0  -8   5        2.46        2.27      0.59 o 
   1  -8   5       22.63       23.74      0.72 o 
   2  -8   5       26.64       27.97      0.81 o 
   3  -8   5        7.79        7.90      1.14 o 
  -6  -7   5       18.53       19.31      2.57 o 
  -5  -7   5       25.93       21.40      2.66 o 
  -4  -7   5       72.44       74.22      2.36 o 
  -3  -7   5       65.08       64.27      1.67 o 
  -2  -7   5      134.38      135.92      2.73 o 
  -1  -7   5       11.23       12.22      0.92 o 
   0  -7   5       96.79       99.43      1.47 o 
   1  -7   5      113.32      114.73      1.68 o 
   2  -7   5        4.40        3.03      0.40 o 
   3  -7   5        0.30        0.31      0.28 o 
   4  -7   5        0.95        0.56      0.50 o 
   5  -7   5       42.37       46.35      2.66 o 
  -7  -6   5        4.99        3.33      1.24 o 
  -6  -6   5       62.30       57.27      3.42 o 
  -5  -6   5       48.97       53.37      3.33 o 
  -4  -6   5       18.31       16.45      1.00 o 
  -3  -6   5      498.16      519.73      7.97 o 
  -2  -6   5        1.69        1.29      0.30 o 
  -1  -6   5      441.05      439.54      5.16 o 
   0  -6   5        4.60        4.65      0.28 o 
   1  -6   5        6.88        5.18      0.30 o 
   2  -6   5      249.34      237.73      2.95 o 
   3  -6   5       48.48       45.10      1.05 o 
   4  -6   5       46.19       48.28      1.50 o 
   5  -6   5        4.87        5.69      0.66 o 
   6  -6   5       33.95       39.48      1.94 o 
  -8  -5   5       89.09       96.56      4.28 o 
  -7  -5   5       80.64       84.66      3.90 o 
  -6  -5   5       13.26       14.84      1.81 o 
  -5  -5   5      194.21      197.68      6.75 o 
  -4  -5   5       23.00       26.68      1.37 o 
  -3  -5   5       42.72       35.77      0.93 o 
  -2  -5   5      171.26      175.82      2.70 o 
  -1  -5   5        2.97        4.67      0.23 o 
   0  -5   5      424.79      423.62      4.46 o 
   1  -5   5      217.49      212.35      2.16 o 
   2  -5   5        5.53        3.60      0.27 o 
   3  -5   5      288.70      294.01      4.01 o 
   4  -5   5       26.15       26.45      1.09 o 
   5  -5   5      147.78      144.84      3.75 o 
   6  -5   5        9.73        9.37      1.05 o 
   7  -5   5       95.13       98.84      4.95 o 
  -8  -4   5       24.40       28.25      2.00 o 
  -7  -4   5       83.35       69.06      3.14 o 
  -6  -4   5      103.28       94.75      3.71 o 
  -5  -4   5        3.11        1.95      0.42 o 
  -4  -4   5       63.46       58.64      1.95 o 
  -3  -4   5      117.88      119.87      1.90 o 
  -2  -4   5      145.59      158.35      2.38 o 
  -1  -4   5      195.42      194.15      2.22 o 
   0  -4   5      261.67      248.95      2.57 o 
   1  -4   5      160.37      155.28      1.62 o 
   2  -4   5      603.88      602.52      5.70 o 
   3  -4   5       37.02       36.41      0.87 o 
   4  -4   5      129.82      131.30      2.56 o 
   5  -4   5       17.52       18.29      1.21 o 
   6  -4   5       73.85       71.82      3.71 o 
   7  -4   5        2.20        2.09      1.05 o 
   8  -4   5       26.38       24.45      2.57 o 
  -9  -3   5        4.22        3.42      0.86 o 
  -8  -3   5       55.96       50.23      2.28 o 
  -7  -3   5       35.74       36.81      1.90 o 
  -6  -3   5      107.80       96.75      3.42 o 
  -5  -3   5       39.79       38.50      1.18 o 
  -4  -3   5      259.01      287.35      4.78 o 
  -3  -3   5       17.05       18.72      1.08 o 
  -2  -3   5      373.85      396.52      4.21 o 
  -1  -3   5        3.92        5.76      0.19 o 
   0  -3   5      665.87      649.36      5.68 o 
   1  -3   5      218.18      227.54      2.06 o 
   2  -3   5      237.40      229.53      2.22 o 
   3  -3   5        2.14        0.86      0.21 o 
   4  -3   5      152.19      138.06      2.53 o 
   5  -3   5      224.37      218.49      4.62 o 
   6  -3   5        2.33        2.57      0.86 o 
   7  -3   5        0.05        0.95      0.67 o 
   8  -3   5        1.13        1.62      0.95 o 
  -9  -2   5        0.11        0.95      0.48 o 
  -8  -2   5       61.90       66.02      2.38 o 
  -7  -2   5       31.40       28.92      1.43 o 
  -6  -2   5      310.76      309.36      6.12 o 
  -5  -2   5      526.47      503.17      9.36 o 
  -4  -2   5      113.22      104.21      1.98 o 
  -3  -2   5      116.25      127.57      1.50 o 
  -2  -2   5      142.66      127.84      2.46 o 
  -1  -2   5       16.97       18.38      0.30 o 
   0  -2   5      288.61      271.63      2.49 o 
   1  -2   5       10.28       12.91      0.27 o 
   2  -2   5      217.92      234.09      1.89 o 
   3  -2   5      103.71      118.61      1.29 o 
   4  -2   5       75.48       94.79      1.38 o 
   5  -2   5       73.05       62.32      1.48 o 
   6  -2   5        0.02        0.04      0.37 o 
   7  -2   5       39.40       38.01      2.47 o 
   8  -2   5       59.50       63.39      2.37 o 
   9  -2   5       29.21       32.06      2.38 o 
  -9  -1   5        2.29        1.81      0.48 o 
  -8  -1   5      152.71      160.58      4.47 o 
  -7  -1   5       23.53       24.83      1.14 o 
  -6  -1   5       14.88       15.33      0.75 o 
  -5  -1   5      445.68      443.26      6.61 o 
  -4  -1   5       83.40       80.37      1.59 o 
  -3  -1   5      140.16      120.04      1.70 o 
  -2  -1   5      125.73      145.41      1.45 o 
  -1  -1   5       12.52        5.88      0.13 o 
   0  -1   5       71.38       63.99      0.60 o 
   1  -1   5     1027.20     1054.35      8.01 o 
   2  -1   5        1.23        9.08      0.17 o 
   3  -1   5     1149.38     1266.03     10.79 o 
   4  -1   5      391.36      417.45      4.36 o 
   5  -1   5        5.32        8.09      1.08 o 
   6  -1   5      189.13      194.91      4.19 o 
   7  -1   5      232.02      233.71      5.10 o 
   8  -1   5        1.07        0.50      0.46 o 
   9  -1   5        9.21       10.48      1.05 o 
  -9   0   5       68.32       75.63      2.38 o 
  -8   0   5      196.54      197.49      5.33 o 
  -7   0   5        1.63        1.81      0.38 o 
  -6   0   5      217.38      216.72      5.85 o 
  -5   0   5       18.67       17.78      0.61 o 
  -4   0   5      375.16      372.71      5.59 o 
  -3   0   5       14.55       17.13      0.36 o 
  -2   0   5      768.01      767.90      6.27 o 
  -1   0   5      414.09      435.17      2.95 o 
   0   0   5     1615.94     1557.87     13.57 o 
   1   0   5     1218.43     1268.19      9.18 o 
   2   0   5     1609.40     1670.14     12.52 o 
   3   0   5       18.95       15.42      0.34 o 
   4   0   5       63.96       77.06      1.04 o 
   5   0   5      843.26      806.07     13.13 o 
   6   0   5      185.16      175.12      3.78 o 
   7   0   5        8.96        8.73      1.09 o 
   8   0   5       99.45       97.40      2.67 o 
   9   0   5       19.66       21.04      1.28 o 
  -9   1   5        1.95        1.24      0.48 o 
  -8   1   5       35.45       37.48      1.62 o 
  -7   1   5      258.87      250.67      4.78 o 
  -6   1   5       19.43       24.39      0.79 o 
  -5   1   5      353.91      365.26      4.82 o 
  -4   1   5      407.48      446.65      5.09 o 
  -3   1   5      158.76      149.74      1.84 o 
  -2   1   5     1317.61     1332.68     12.36 o 
  -1   1   5     1682.42     1795.04     13.30 o 
   0   1   5      846.35      843.60      6.77 o 
   1   1   5       37.10       55.35      0.52 o 
   2   1   5      117.69       86.71      0.77 o 
   3   1   5     1128.35     1122.26      9.03 o 
   4   1   5      166.44      155.07      1.49 o 
   5   1   5        5.42        5.09      0.27 o 
   6   1   5      807.00      783.88     16.98 o 
   7   1   5      154.66      157.00      3.52 o 
   8   1   5       20.15       18.67      1.38 o 
   9   1   5       84.96       93.27      3.19 o 
  -9   2   5        6.20        7.38      0.67 o 
  -8   2   5        8.08        6.94      0.86 o 
  -7   2   5        4.69        5.23      0.76 o 
  -6   2   5       17.20       14.33      1.24 o 
  -5   2   5        1.18        1.05      0.39 o 
  -4   2   5      255.09      265.30      3.61 o 
  -3   2   5      208.01      214.72      2.33 o 
  -2   2   5      151.38      205.13      1.95 o 
  -1   2   5        5.77        3.84      0.13 o 
   0   2   5      554.15      674.12      5.47 o 
   1   2   5      275.26      285.62      2.30 o 
   2   2   5      313.08      339.79      2.81 o 
   3   2   5     1530.42     1572.86     12.57 o 
   4   2   5      995.15      997.71      9.11 o 
   5   2   5      645.38      644.98      6.58 o 
   6   2   5       24.54       29.57      1.14 o 
   7   2   5      154.44      146.78      3.31 o 
   8   2   5       59.30       65.53      1.94 o 
   9   2   5       54.30       49.52      1.65 o 
  -9   3   5       13.53       13.89      1.43 o 
  -8   3   5       20.17       22.55      1.62 o 
  -7   3   5        3.86        2.95      0.76 o 
  -6   3   5        1.07        1.24      0.43 o 
  -5   3   5       73.12       73.22      1.53 o 
  -4   3   5       33.37       29.87      0.68 o 
  -3   3   5      144.22      157.92      2.03 o 
  -2   3   5      242.94      259.37      2.65 o 
  -1   3   5      198.57      178.58      1.64 o 
   0   3   5       38.70       42.80      0.52 o 
   1   3   5     1595.58     1639.80     13.29 o 
   2   3   5      977.18     1034.32      7.51 o 
   3   3   5       37.39       31.38      0.54 o 
   4   3   5        3.74        3.96      0.16 o 
   5   3   5        3.74        6.92      0.41 o 
   6   3   5       34.10       33.13      1.55 o 
   7   3   5       32.14       34.36      1.30 o 
   8   3   5      241.02      242.90      5.09 o 
   9   3   5       66.15       65.68      3.85 o 
  -8   4   5       87.03       94.27      3.90 o 
  -7   4   5        8.84        9.13      1.24 o 
  -6   4   5       79.85       81.79      1.74 o 
  -5   4   5      148.91      142.25      2.72 o 
  -4   4   5      151.11      153.66      2.40 o 
  -3   4   5      623.94      643.02      7.27 o 
  -2   4   5      446.96      472.32      4.19 o 
  -1   4   5      476.10      493.15      4.42 o 
   0   4   5      161.91      156.60      1.62 o 
   1   4   5        6.90       13.27      0.43 o 
   2   4   5       39.28       37.77      0.53 o 
   3   4   5      208.58      225.43      2.32 o 
   4   4   5      134.68      130.09      1.98 o 
   5   4   5       15.56       12.77      0.67 o 
   6   4   5      131.82      129.44      2.47 o 
   7   4   5        0.19        0.18      0.38 o 
   8   4   5       42.44       40.54      1.53 o 
   9   4   5       73.04       75.22      2.23 o 
  -8   5   5        0.19       -0.19      0.67 o 
  -7   5   5      159.92      168.76      6.09 o 
  -6   5   5       47.59       48.89      1.57 o 
  -5   5   5        0.53        1.64      0.40 o 
  -4   5   5        4.89        4.70      0.45 o 
  -3   5   5       85.80       83.96      1.47 o 
  -2   5   5      906.37      880.02      8.88 o 
  -1   5   5       77.13       74.59      1.02 o 
   0   5   5      463.45      466.37      4.28 o 
   1   5   5     1691.49     1721.05     15.63 o 
   2   5   5       20.43       22.61      0.46 o 
   3   5   5      113.02      104.71      1.53 o 
   4   5   5        1.14        1.38      0.26 o 
   5   5   5       24.82       24.84      0.93 o 
   6   5   5        4.90        4.38      0.49 o 
   7   5   5      196.06      194.64      4.40 o 
   8   5   5       27.11       27.22      2.47 o 
   9   5   5       11.36       10.69      0.95 o 
  -7   6   5        0.67        0.86      0.35 o 
  -6   6   5       51.76       56.04      1.90 o 
  -5   6   5      163.28      160.31      4.17 o 
  -4   6   5       97.99       96.04      2.75 o 
  -3   6   5     1090.59     1070.07     12.05 o 
  -2   6   5      369.50      373.17      4.17 o 
  -1   6   5     2205.85     2120.96     18.06 o 
   0   6   5      311.07      326.04      3.74 o 
   1   6   5      361.75      354.01      3.39 o 
   2   6   5      231.12      226.61      3.10 o 
   3   6   5        1.39        2.37      0.26 o 
   4   6   5      280.76      280.09      4.59 o 
   5   6   5       97.18       98.88      2.76 o 
   6   6   5       10.90       12.69      0.82 o 
   7   6   5       45.76       45.42      2.47 o 
   8   6   5       15.29       15.22      1.21 o 
  -6   7   5        0.19        0.13      0.47 o 
  -5   7   5       41.66       42.85      1.74 o 
  -4   7   5      384.38      373.82      5.39 o 
  -3   7   5        2.99        2.62      0.50 o 
  -2   7   5      169.95      156.40      2.15 o 
  -1   7   5       17.80       16.65      0.54 o 
   0   7   5       36.64       32.75      0.73 o 
   1   7   5        0.26        0.97      0.24 o 
   2   7   5        4.45        4.23      0.33 o 
   3   7   5      439.85      447.75      5.99 o 
   4   7   5      136.38      142.04      2.77 o 
   5   7   5        6.48        7.27      0.91 o 
   6   7   5        3.54        5.80      1.81 o 
   7   7   5       15.11       15.38      1.24 o 
   8   7   5       56.21       54.02      4.42 o 
  -5   8   5        0.02        0.00      0.46 o 
  -4   8   5       10.08       12.91      0.89 o 
  -3   8   5       50.11       50.62      1.51 o 
  -2   8   5       77.19       77.10      1.47 o 
  -1   8   5       92.07       88.12      2.65 o 
   0   8   5       93.49       89.44      1.90 o 
   1   8   5      151.38      148.64      1.97 o 
   2   8   5       27.29       26.18      0.73 o 
   3   8   5        1.11        1.20      0.37 o 
   4   8   5      260.65      257.97      5.53 o 
   5   8   5       56.05       58.99      1.90 o 
   6   8   5       83.22       87.33      4.28 o 
   7   8   5       13.69       13.03      1.66 o 
  -4   9   5       17.47       14.69      1.45 o 
  -3   9   5       13.87       13.91      1.10 o 
  -2   9   5        8.59        8.08      0.56 o 
  -1   9   5       52.65       54.95      1.15 o 
   0   9   5        8.02        7.09      0.50 o 
   1   9   5        0.05        0.32      0.37 o 
   2   9   5      144.66      138.56      2.80 o 
   3   9   5       74.80       81.84      4.42 o 
   4   9   5       13.90       10.97      0.99 o 
   5   9   5       15.97       17.97      1.52 o 
   6   9   5       26.15       26.73      2.85 o 
  -3  10   5       18.21       20.26      1.78 o 
  -2  10   5        0.00        0.15      0.44 o 
  -1  10   5       20.59       16.97      0.93 o 
   0  10   5       26.61       29.53      1.02 o 
   1  10   5       16.86       16.66      0.80 o 
   2  10   5       16.70       14.16      1.00 o 
   3  10   5       60.79       58.55      1.92 o 
   4  10   5       38.94       40.09      1.83 o 
   5  10   5       15.19       12.94      2.19 o 
  -4  -8   6        3.33        3.71      1.62 o 
  -3  -8   6       30.88       25.22      3.16 o 
  -2  -8   6        0.67        0.62      0.47 o 
  -1  -8   6       39.70       37.80      1.48 o 
   0  -8   6       71.38       74.80      2.15 o 
   1  -8   6       10.16       12.47      0.69 o 
   2  -8   6        3.08        2.19      0.36 o 
  -5  -7   6        7.68        6.56      1.62 o 
  -4  -7   6        7.68        6.59      0.84 o 
  -3  -7   6        0.17       -0.27      0.32 o 
  -2  -7   6       27.90       27.11      1.53 o 
  -1  -7   6       12.97       14.14      0.98 o 
   0  -7   6       52.50       53.76      1.26 o 
   1  -7   6       17.11       16.26      0.70 o 
   2  -7   6        0.23        0.24      0.26 o 
   3  -7   6       11.55       11.87      0.90 o 
   4  -7   6        0.56        0.19      0.67 o 
  -7  -6   6        2.97        4.38      1.43 o 
  -6  -6   6       90.59       91.23      4.57 o 
  -5  -6   6        0.73        0.29      0.86 o 
  -4  -6   6        2.86        2.29      0.57 o 
  -3  -6   6        7.01       17.43      1.19 o 
  -2  -6   6       12.47       11.28      0.74 o 
  -1  -6   6      231.73      231.86      2.99 o 
   0  -6   6        3.86        4.66      0.29 o 
   1  -6   6        0.31        0.49      0.18 o 
   2  -6   6        8.66        7.72      0.42 o 
   3  -6   6        4.69        4.13      0.39 o 
   4  -6   6       82.16       82.94      2.03 o 
   5  -6   6        0.01       -0.05      0.43 o 
   6  -6   6      102.06      104.83      5.42 o 
  -7  -5   6       67.59       66.78      3.52 o 
  -6  -5   6        1.42        1.81      0.95 o 
  -5  -5   6        2.95        2.57      0.95 o 
  -4  -5   6       26.14       21.66      1.08 o 
  -3  -5   6       29.87       26.56      1.01 o 
  -2  -5   6       29.43       27.61      0.82 o 
  -1  -5   6       33.42       30.69      0.70 o 
   0  -5   6        2.69        2.70      0.22 o 
   1  -5   6      213.09      200.12      2.50 o 
   2  -5   6       57.18       58.12      0.96 o 
   3  -5   6       57.52       49.48      1.08 o 
   4  -5   6       49.04       45.38      1.39 o 
   5  -5   6       92.62       88.26      2.12 o 
   6  -5   6        0.02        0.81      0.86 o 
   7  -5   6       42.23       41.00      3.23 o 
  -8  -4   6       43.10       41.29      2.47 o 
  -7  -4   6        2.26        3.61      0.95 o 
  -6  -4   6      132.64      139.55      5.04 o 
  -5  -4   6      247.02      237.06      7.42 o 
  -4  -4   6       30.94       25.10      1.27 o 
  -3  -4   6      204.64      219.99      3.76 o 
  -2  -4   6       32.62       30.21      0.80 o 
  -1  -4   6       86.48       77.49      1.02 o 
   0  -4   6      671.89      655.97      6.20 o 
   1  -4   6      896.15      875.49      8.16 o 
   2  -4   6       82.47       80.43      1.13 o 
   3  -4   6      124.72      118.86      2.99 o 
   4  -4   6      501.36      447.85      6.89 o 
   5  -4   6       93.51       97.98      5.90 o 
   6  -4   6       32.32       30.95      3.47 o 
   7  -4   6       69.56       76.10      4.09 o 
  -8  -3   6        0.30       -0.48      0.57 o 
  -7  -3   6      241.59      224.69      6.75 o 
  -6  -3   6        2.81        3.04      0.76 o 
  -5  -3   6      219.94      219.00      5.71 o 
  -4  -3   6       33.12       39.56      1.23 o 
  -3  -3   6       89.98      100.31      1.62 o 
  -2  -3   6      144.33      148.54      2.22 o 
  -1  -3   6      439.40      446.94      3.95 o 
   0  -3   6      827.16      836.21      7.72 o 
   1  -3   6       38.58       45.20      0.68 o 
   2  -3   6     1007.00     1046.57      9.02 o 
   3  -3   6       20.14       40.89      1.38 o 
   4  -3   6        0.93        1.04      0.31 o 
   5  -3   6       40.58       40.07      1.55 o 
   6  -3   6       26.99       33.58      2.38 o 
   7  -3   6      128.81      132.04      5.33 o 
   8  -3   6       17.73       19.60      2.19 o 
  -9  -2   6        2.12        2.00      0.67 o 
  -8  -2   6        5.31        5.52      0.76 o 
  -7  -2   6       20.82       20.17      1.24 o 
  -6  -2   6      353.44      346.46      9.23 o 
  -5  -2   6        0.21        0.46      0.32 o 
  -4  -2   6       39.78       38.41      1.33 o 
  -3  -2   6        9.77       11.45      0.37 o 
  -2  -2   6      207.16      225.17      2.35 o 
  -1  -2   6      326.77      311.18      2.61 o 
   0  -2   6      186.33      205.71      2.02 o 
   1  -2   6      432.24      430.69      3.46 o 
   2  -2   6      257.40      265.61      2.24 o 
   3  -2   6      334.41      340.38      2.89 o 
   4  -2   6      106.33      101.97      1.73 o 
   5  -2   6        0.33       -0.17      0.26 o 
   6  -2   6       11.53       12.59      1.04 o 
   7  -2   6        0.98        1.84      0.59 o 
   8  -2   6       77.45       89.57      2.95 o 
  -9  -1   6       31.16       35.10      1.62 o 
  -8  -1   6        3.31        3.81      0.57 o 
  -7  -1   6       16.26       16.17      0.95 o 
  -6  -1   6        7.46        8.84      0.86 o 
  -5  -1   6        0.91        1.07      0.32 o 
  -4  -1   6      222.10      225.57      4.76 o 
  -3  -1   6      979.54      962.13     10.40 o 
  -2  -1   6        2.97        4.08      0.24 o 
  -1  -1   6      382.93      412.07      3.07 o 
   0  -1   6     1606.21     1740.95     12.72 o 
   1  -1   6      125.94      138.60      1.17 o 
   2  -1   6      625.89      578.14      4.11 o 
   3  -1   6      106.38      125.61      1.57 o 
   4  -1   6      551.69      564.28      7.04 o 
   5  -1   6      105.47       98.25      1.95 o 
   6  -1   6       96.02       97.96      2.68 o 
   7  -1   6      369.46      347.88      7.16 o 
   8  -1   6       48.82       48.60      1.96 o 
   9  -1   6       25.39       27.13      1.60 o 
  -9   0   6       12.62       15.89      0.95 o 
  -8   0   6        6.41        5.90      0.67 o 
  -7   0   6       89.44       91.51      2.85 o 
  -6   0   6       23.31       20.39      1.09 o 
  -5   0   6     1633.45     1625.34     28.24 o 
  -4   0   6      334.87      320.52      4.95 o 
  -3   0   6      383.67      379.18      3.90 o 
  -2   0   6      163.67      183.40      2.01 o 
  -1   0   6      483.28      540.13      3.78 o 
   0   0   6       16.61       16.95      0.35 o 
   1   0   6       65.20       60.72      0.66 o 
   2   0   6      798.55      856.73      5.49 o 
   3   0   6       37.95       43.53      0.60 o 
   4   0   6      639.02      611.58      6.73 o 
   5   0   6       30.90       32.31      1.87 o 
   6   0   6      782.10      750.09     13.83 o 
   7   0   6      540.95      538.11     10.18 o 
   8   0   6        2.08        2.55      0.62 o 
   9   0   6        3.16        5.28      0.77 o 
  -9   1   6       43.10       48.04      1.90 o 
  -8   1   6       39.30       44.52      1.81 o 
  -7   1   6       25.84       27.97      1.33 o 
  -6   1   6      109.85      106.07      4.90 o 
  -5   1   6        7.92        8.30      0.63 o 
  -4   1   6      305.95      319.11      4.22 o 
  -3   1   6      486.64      462.88      4.70 o 
  -2   1   6      430.72      451.56      4.59 o 
  -1   1   6       18.87       17.97      0.24 o 
   0   1   6       76.49       91.98      0.90 o 
   1   1   6      901.69      934.71      7.17 o 
   2   1   6     1106.69     1049.66      6.95 o 
   3   1   6       17.70       17.18      0.33 o 
   4   1   6       26.95       22.02      0.41 o 
   5   1   6      262.33      226.77      3.69 o 
   6   1   6       16.02       16.47      0.88 o 
   7   1   6       78.66       69.47      2.03 o 
   8   1   6       41.40       42.42      2.28 o 
   9   1   6        0.09       -0.15      0.48 o 
  -9   2   6       10.41        9.13      0.95 o 
  -8   2   6       60.59       64.50      2.57 o 
  -7   2   6        3.91        2.49      0.40 o 
  -6   2   6        3.15        3.27      0.66 o 
  -5   2   6      335.28      316.39      4.27 o 
  -4   2   6       89.59       74.67      1.33 o 
  -3   2   6      277.50      278.88      2.78 o 
  -2   2   6      627.47      614.30      5.75 o 
  -1   2   6       29.54       36.04      0.40 o 
   0   2   6     1299.14     1344.71     10.95 o 
   1   2   6      298.52      326.44      2.77 o 
   2   2   6      496.30      501.58      3.53 o 
   3   2   6      842.04      858.19      6.95 o 
   4   2   6      316.61      319.94      2.73 o 
   5   2   6      550.08      533.62      7.80 o 
   6   2   6        0.77        0.93      0.32 o 
   7   2   6        5.34        6.07      0.63 o 
   8   2   6        9.59        8.56      0.81 o 
   9   2   6        7.47        8.20      0.81 o 
  -8   3   6      181.00      193.30      5.99 o 
  -7   3   6       15.39       15.22      1.43 o 
  -6   3   6      226.72      205.09      4.65 o 
  -5   3   6      313.23      268.07      5.05 o 
  -4   3   6      279.31      314.53      4.23 o 
  -2   3   6     1583.72     1731.44     15.75 o 
  -1   3   6      689.17      733.45      5.98 o 
   0   3   6      359.67      387.12      3.29 o 
   1   3   6     1879.45     1966.94     22.34 o 
   2   3   6     2232.42     2425.48     17.67 o 
   3   3   6       29.98       51.66      1.28 o 
   4   3   6       26.97       26.16      0.47 o 
   5   3   6       18.23       15.80      0.65 o 
   6   3   6        1.58        7.23      1.05 o 
   7   3   6        3.86        5.19      0.95 o 
   8   3   6      113.42      111.53      2.83 o 
   9   3   6       56.64       55.08      2.28 o 
  -8   4   6       19.50       21.50      1.90 o 
  -7   4   6       44.84       40.14      2.28 o 
  -6   4   6      101.70       81.05      1.94 o 
  -5   4   6        0.11        0.49      0.27 o 
  -4   4   6      257.69      234.57      3.42 o 
  -3   4   6      100.71      104.62      1.58 o 
  -2   4   6      366.23      364.68      3.31 o 
  -1   4   6      104.11      128.09      1.47 o 
   0   4   6      126.32      118.36      1.83 o 
   1   4   6     1428.51     1598.94     12.84 o 
   2   4   6       91.37      114.27      1.03 o 
   3   4   6       18.99       17.87      0.36 o 
   4   4   6      237.99      228.00      2.54 o 
   5   4   6       76.24       75.93      1.68 o 
   6   4   6      896.45      878.53     17.65 o 
   7   4   6       64.77       62.86      1.96 o 
   8   4   6        4.04        3.41      0.62 o 
   9   4   6        8.11        6.93      0.73 o 
  -8   5   6       30.75       32.72      2.38 o 
  -7   5   6        3.20        4.66      1.14 o 
  -6   5   6       81.85       80.72      2.66 o 
  -5   5   6       46.12       40.05      2.52 o 
  -4   5   6       34.29       33.59      1.02 o 
  -3   5   6      304.44      303.98      3.86 o 
  -2   5   6       76.72       78.94      1.18 o 
  -1   5   6      118.75      122.43      1.40 o 
   0   5   6      100.12      100.26      1.22 o 
   1   5   6      238.31      249.83      2.36 o 
   2   5   6       14.32       17.42      0.41 o 
   3   5   6      414.61      412.08      5.32 o 
   4   5   6      232.42      226.95      3.69 o 
   5   5   6      190.62      182.99      3.31 o 
   6   5   6        2.68        2.66      0.54 o 
   7   5   6      116.00      110.08      2.95 o 
   8   5   6      112.55      120.04      3.38 o 
   9   5   6       27.59       28.69      1.45 o 
  -7   6   6        2.20        4.54      1.62 o 
  -6   6   6       37.63       47.07      1.69 o 
  -5   6   6      162.68      162.94      3.13 o 
  -4   6   6      123.35      127.15      2.66 o 
  -3   6   6      238.26      238.98      3.73 o 
  -2   6   6      178.54      171.87      2.22 o 
  -1   6   6       14.99       13.34      0.47 o 
   0   6   6       70.19       83.87      1.13 o 
   1   6   6       32.85       22.01      0.49 o 
   2   6   6       86.43       88.42      1.36 o 
   3   6   6       35.10       35.17      0.85 o 
   4   6   6       42.79       44.19      2.30 o 
   5   6   6        1.81        1.14      0.46 o 
   6   6   6        0.49        0.65      0.33 o 
   7   6   6      131.92      138.34      3.56 o 
   8   6   6       15.27       14.00      1.33 o 
  -6   7   6       10.41       12.24      1.07 o 
  -5   7   6        2.48        2.90      0.56 o 
  -4   7   6      267.69      277.79      4.25 o 
  -3   7   6      516.78      506.42      6.92 o 
  -2   7   6        1.84        1.44      0.35 o 
  -1   7   6        8.22        7.25      0.39 o 
   0   7   6        2.18        1.57      0.27 o 
   1   7   6      237.52      232.14      2.82 o 
   2   7   6       27.02       19.33      0.66 o 
   3   7   6       10.02       12.83      0.93 o 
   4   7   6      172.12      179.59      3.33 o 
   5   7   6       15.39       15.15      1.38 o 
   6   7   6        0.84        0.30      0.72 o 
   7   7   6       37.28       34.86      1.68 o 
   8   7   6        0.32        0.52      0.81 o 
  -5   8   6        1.76        1.25      0.69 o 
  -4   8   6       10.86       10.75      0.83 o 
  -3   8   6        2.35        2.91      0.59 o 
  -2   8   6       53.51       54.94      1.19 o 
  -1   8   6       76.51       77.79      1.36 o 
   0   8   6       40.11       37.12      0.90 o 
   1   8   6      419.83      424.72      5.01 o 
   2   8   6        0.05        0.65      0.24 o 
   3   8   6      113.87      117.27      2.38 o 
   4   8   6       16.66       16.29      1.00 o 
   5   8   6        0.01        0.06      0.34 o 
   6   8   6      129.87      130.16      3.58 o 
   7   8   6        0.19       -0.07      0.50 o 
  -4   9   6       12.07       10.90      1.24 o 
  -3   9   6       15.25       13.35      1.07 o 
  -2   9   6       51.94       49.33      2.35 o 
  -1   9   6       98.64       94.94      1.62 o 
   0   9   6       55.16       60.72      1.29 o 
   1   9   6        9.01       10.70      0.65 o 
   2   9   6       59.32       55.65      1.58 o 
   3   9   6      144.49      152.64      3.01 o 
   4   9   6        2.50        3.74      0.66 o 
   5   9   6       37.76       44.95      1.79 o 
   6   9   6       51.52       58.03      3.61 o 
  -2  10   6       28.95       27.91      2.14 o 
  -1  10   6      114.61      103.79      2.23 o 
   0  10   6       11.39       10.99      0.71 o 
   1  10   6       66.98       66.97      1.56 o 
   2  10   6       63.79       63.96      1.98 o 
   3  10   6        0.03       -0.29      0.40 o 
   4  10   6       89.57       90.14      3.38 o 
   5  10   6       15.11       12.18      2.19 o 
  -3  -8   7       15.46       12.23      1.19 o 
  -2  -8   7        2.02        3.23      0.86 o 
  -1  -8   7       23.07       22.45      1.71 o 
   0  -8   7       13.42       10.56      0.66 o 
   1  -8   7       63.22       66.73      1.52 o 
   2  -8   7       12.01       12.75      1.24 o 
  -5  -7   7       79.92       82.67      4.76 o 
  -4  -7   7      116.51      115.54      8.18 o 
  -3  -7   7       21.05       23.44      1.09 o 
  -2  -7   7      510.93      534.10      8.36 o 
  -1  -7   7       32.15       33.66      1.38 o 
   0  -7   7       29.87       32.89      1.35 o 
   1  -7   7        7.62        5.28      0.39 o 
   2  -7   7       16.49       21.10      0.78 o 
   3  -7   7      148.10      154.85      5.06 o 
   4  -7   7        0.02        0.38      0.67 o 
  -6  -6   7       57.82       62.78      3.81 o 
  -5  -6   7       11.07       11.32      1.90 o 
  -4  -6   7       80.42       78.87      3.04 o 
  -3  -6   7       17.46       20.30      2.00 o 
  -2  -6   7        0.08        0.50      0.34 o 
  -1  -6   7      222.19      216.33      2.84 o 
   0  -6   7       61.20       60.76      1.18 o 
   1  -6   7       57.16       60.16      1.13 o 
   2  -6   7       81.58       84.69      1.45 o 
   3  -6   7       65.67       63.36      1.23 o 
   4  -6   7       93.66       98.68      2.52 o 
   5  -6   7        4.57        4.97      0.82 o 
  -7  -5   7       23.72       18.55      2.19 o 
  -6  -5   7        4.54        5.80      1.33 o 
  -5  -5   7        1.01        0.10      0.67 o 
  -4  -5   7       88.72       73.40      2.57 o 
  -3  -5   7       30.57       27.05      1.30 o 
  -2  -5   7       53.01       58.89      2.07 o 
  -1  -5   7      253.06      255.94      3.21 o 
   0  -5   7       31.98       34.60      0.76 o 
   1  -5   7      469.33      460.17      5.22 o 
   2  -5   7      138.57      137.93      1.83 o 
   3  -5   7      174.01      172.93      3.32 o 
   4  -5   7       13.44       16.12      0.91 o 
   5  -5   7       90.05       90.77      2.16 o 
   6  -5   7       23.30       23.90      1.55 o 
  -7  -4   7       32.74       38.05      2.47 o 
  -6  -4   7      103.72      108.64      4.38 o 
  -5  -4   7        0.96        0.67      0.67 o 
  -4  -4   7       92.30       74.58      3.42 o 
  -3  -4   7        0.08        1.47      0.30 o 
  -2  -4   7       54.98       46.07      1.21 o 
  -1  -4   7      409.63      414.71      4.80 o 
   0  -4   7      576.88      572.14      6.52 o 
   1  -4   7     1496.38     1462.05     13.37 o 
   2  -4   7       38.39       36.37      0.68 o 
   3  -4   7       18.69       18.40      0.83 o 
   4  -4   7      156.95      140.57      2.70 o 
   5  -4   7       21.25       15.00      1.11 o 
   6  -4   7       72.60       75.65      2.47 o 
   7  -4   7       23.45       22.26      2.57 o 
  -8  -3   7       20.46       18.17      1.71 o 
  -7  -3   7       85.18       87.42      3.52 o 
  -6  -3   7        5.56        7.61      1.05 o 
  -5  -3   7       29.64       33.30      2.00 o 
  -4  -3   7       24.85       17.28      0.83 o 
  -3  -3   7        7.81        2.57      0.31 o 
  -2  -3   7       72.94       65.41      1.24 o 
  -1  -3   7       50.24       46.57      1.15 o 
   0  -3   7      325.09      312.79      3.43 o 
   1  -3   7      287.10      279.60      2.68 o 
   2  -3   7        4.99        8.08      0.30 o 
   3  -3   7       70.68       57.83      1.09 o 
   4  -3   7       77.87       61.96      1.48 o 
   5  -3   7        1.82        1.14      0.50 o 
   6  -3   7       79.54       76.20      2.90 o 
   7  -3   7      112.19      125.57      5.23 o 
   8  -3   7        4.23        5.71      1.43 o 
  -8  -2   7       25.74       26.16      1.62 o 
  -7  -2   7        7.88        7.99      1.05 o 
  -6  -2   7      251.23      257.13      7.32 o 
  -5  -2   7       95.88      100.68      2.64 o 
  -4  -2   7      445.62      441.14      8.47 o 
  -3  -2   7       37.35       37.48      0.81 o 
  -2  -2   7       30.79       36.12      0.72 o 
  -1  -2   7      247.66      239.18      1.99 o 
   0  -2   7      106.69      104.64      1.04 o 
   1  -2   7      316.55      298.20      2.50 o 
   2  -2   7       62.04       64.60      0.69 o 
   3  -2   7       91.87       91.53      1.31 o 
   4  -2   7       94.29       80.46      1.48 o 
   5  -2   7      136.47      131.93      5.67 o 
   6  -2   7        4.03        5.79      1.38 o 
   7  -2   7       16.35       15.64      2.47 o 
   8  -2   7       33.39       39.81      1.95 o 
  -8  -1   7        0.95        0.38      0.38 o 
  -7  -1   7       57.96       60.69      2.28 o 
  -6  -1   7       44.49       41.95      1.81 o 
  -5  -1   7       12.43       13.29      0.79 o 
  -4  -1   7       50.58       43.75      1.42 o 
  -3  -1   7      866.97      852.78     11.00 o 
  -2  -1   7       26.90       31.19      0.54 o 
  -1  -1   7      412.64      427.59      3.22 o 
   0  -1   7       12.83       15.34      0.28 o 
   1  -1   7      374.79      398.53      3.20 o 
   2  -1   7       38.13       41.84      0.51 o 
   3  -1   7      431.88      484.92      4.50 o 
   4  -1   7       11.08        9.38      0.48 o 
   5  -1   7        1.54        1.60      0.32 o 
   6  -1   7       28.35       31.55      1.44 o 
   7  -1   7       52.09       54.80      2.06 o 
   8  -1   7        9.27       10.39      1.12 o 
   9  -1   7       33.53       38.65      2.81 o 
  -8   0   7        3.00        4.66      0.67 o 
  -7   0   7       50.72       54.60      2.09 o 
  -6   0   7      366.28      385.27      9.99 o 
  -5   0   7     1002.99      996.05     17.71 o 
  -4   0   7     1809.71     1842.73     31.94 o 
  -3   0   7       10.74       11.50      0.37 o 
  -2   0   7        2.28        1.98      0.18 o 
  -1   0   7      341.77      376.11      2.70 o 
   0   0   7     1362.02     1455.95     11.24 o 
   1   0   7      209.96      188.99      1.80 o 
   2   0   7       15.30       19.13      0.29 o 
   3   0   7      686.85      702.53      6.53 o 
   4   0   7       97.70       98.34      2.22 o 
   5   0   7       44.22       38.68      1.04 o 
   6   0   7      178.45      175.77      4.02 o 
   7   0   7        0.30        0.88      0.62 o 
   8   0   7       19.77       21.81      2.62 o 
   9   0   7        0.53        0.86      0.86 o 
  -8   1   7      104.41      114.92      3.61 o 
  -7   1   7       18.99       18.93      1.14 o 
  -6   1   7      101.27       93.42      3.04 o 
  -5   1   7      264.86      257.72      5.24 o 
  -4   1   7        0.03       -0.21      0.21 o 
  -3   1   7      133.10      124.22      1.49 o 
  -2   1   7      313.78      330.33      3.24 o 
  -1   1   7        9.31        4.27      0.20 o 
   0   1   7       39.61       43.33      0.53 o 
   1   1   7       70.48       64.39      0.72 o 
   2   1   7      689.29      685.28      4.81 o 
   3   1   7      342.75      346.02      3.38 o 
   4   1   7      364.22      353.30      4.05 o 
   5   1   7      356.23      335.39      6.48 o 
   6   1   7       21.22       21.63      1.09 o 
   7   1   7        2.19        2.40      0.55 o 
   8   1   7      170.13      165.56      3.97 o 
   9   1   7       23.72       24.64      1.43 o 
  -8   2   7        8.05        9.99      1.05 o 
  -7   2   7        1.20        0.57      0.48 o 
  -6   2   7        7.06        6.47      0.86 o 
  -5   2   7       24.00       22.04      0.84 o 
  -4   2   7       83.42       88.76      1.79 o 
  -3   2   7       96.56       95.45      1.34 o 
  -2   2   7        1.93        1.29      0.15 o 
  -1   2   7      471.07      484.74      3.81 o 
   0   2   7      179.07      170.40      1.71 o 
   1   2   7       54.05       62.54      0.69 o 
   2   2   7      210.81      217.22      1.58 o 
   3   2   7       17.94       20.91      0.37 o 
   4   2   7        2.34        1.33      0.13 o 
   5   2   7      262.44      251.53      4.12 o 
   6   2   7       71.23       73.71      2.06 o 
   7   2   7       46.91       43.40      1.58 o 
   8   2   7      103.10      101.86      2.77 o 
   9   2   7       34.83       36.26      1.57 o 
  -8   3   7       50.14       58.58      1.85 o 
  -7   3   7       36.59       37.04      1.47 o 
  -6   3   7       59.99       51.99      1.68 o 
  -5   3   7        1.14        0.13      0.20 o 
  -4   3   7       11.92       13.53      0.73 o 
  -3   3   7       94.19       78.80      1.14 o 
  -2   3   7     1062.65     1078.60     10.74 o 
  -1   3   7       82.04       76.36      0.90 o 
   0   3   7      193.89      208.88      1.91 o 
   1   3   7       97.06      112.79      1.13 o 
   2   3   7     1496.69     1580.67     10.89 o 
   3   3   7      132.56      127.26      1.20 o 
   4   3   7      441.26      450.16      5.14 o 
   5   3   7      103.45       98.54      2.45 o 
   6   3   7      275.91      270.25      5.50 o 
   7   3   7        7.86        7.79      1.14 o 
   8   3   7       39.63       41.07      1.71 o 
   9   3   7       31.66       32.02      3.33 o 
  -8   4   7       13.55       14.36      1.52 o 
  -7   4   7        0.07        0.10      0.57 o 
  -6   4   7        8.22        3.52      0.40 o 
  -5   4   7       86.62       73.32      1.98 o 
  -4   4   7        0.67        0.77      0.25 o 
  -3   4   7       62.47       66.05      1.37 o 
  -2   4   7      497.31      505.03      4.48 o 
  -1   4   7      189.82      173.16      1.68 o 
   0   4   7      343.92      336.42      3.14 o 
   1   4   7       27.02       36.44      0.58 o 
   2   4   7       93.96       83.59      0.79 o 
   3   4   7       22.91       20.49      0.46 o 
   4   4   7      223.11      212.77      2.41 o 
   5   4   7       85.24       81.33      1.77 o 
   6   4   7       83.70       83.64      2.62 o 
   7   4   7       68.43       61.69      1.99 o 
   8   4   7        2.11        2.75      0.59 o 
   9   4   7       22.30       23.58      2.19 o 
  -7   5   7        4.45        2.00      0.86 o 
  -6   5   7       13.66       15.62      0.89 o 
  -5   5   7        2.92        1.82      0.43 o 
  -4   5   7       20.89       20.53      0.79 o 
  -3   5   7        1.22        0.20      0.24 o 
  -2   5   7      461.14      455.46      4.86 o 
  -1   5   7      102.53       92.38      1.08 o 
   0   5   7     1436.70     1478.61     11.96 o 
   1   5   7       84.33       81.03      1.35 o 
   2   5   7        0.00       -0.09      0.12 o 
   3   5   7      220.76      226.39      3.13 o 
   4   5   7       45.29       51.65      1.28 o 
   5   5   7       62.59       57.64      2.09 o 
   6   5   7       85.37       83.54      2.42 o 
   7   5   7       24.81       24.53      2.14 o 
   8   5   7       84.90       82.97      2.53 o 
   9   5   7       26.89       27.15      1.45 o 
  -7   6   7        2.09        1.40      0.62 o 
  -6   6   7        1.54        1.73      0.76 o 
  -5   6   7       85.68       87.26      3.24 o 
  -4   6   7       14.79       14.60      0.86 o 
  -3   6   7      391.53      392.17      4.94 o 
  -2   6   7      158.20      148.87      1.98 o 
  -1   6   7      185.19      181.90      2.12 o 
   0   6   7       60.85       57.31      0.84 o 
   1   6   7       48.39       43.82      0.79 o 
   2   6   7      182.37      183.89      2.15 o 
   3   6   7      165.89      178.64      2.68 o 
   4   6   7      214.09      212.74      3.65 o 
   5   6   7       53.21       49.46      1.81 o 
   6   6   7      108.22      107.77      5.42 o 
   7   6   7        2.39        2.87      0.64 o 
   8   6   7       17.71       17.85      1.27 o 
  -6   7   7       55.10       54.46      2.12 o 
  -5   7   7       24.10       29.09      1.62 o 
  -4   7   7        7.81        6.45      0.62 o 
  -3   7   7      168.15      157.58      2.76 o 
  -2   7   7       11.36       10.71      0.53 o 
  -1   7   7        7.47        7.78      0.40 o 
   0   7   7      249.50      263.23      3.12 o 
   1   7   7       86.89       89.61      1.59 o 
   2   7   7      130.23      120.85      1.80 o 
   3   7   7       74.78       79.38      1.57 o 
   4   7   7       13.92       19.87      1.05 o 
   5   7   7       25.50       25.89      0.93 o 
   6   7   7       31.53       31.90      1.54 o 
   7   7   7        4.79        3.38      0.70 o 
   8   7   7       49.75       54.19      4.47 o 
  -5   8   7       16.14       11.60      0.96 o 
  -4   8   7        6.89        6.01      0.67 o 
  -3   8   7        1.98        1.38      0.49 o 
  -2   8   7       21.69       20.92      1.25 o 
  -1   8   7       90.33       85.34      1.46 o 
   0   8   7       12.12       10.36      0.52 o 
   1   8   7      160.31      147.95      2.27 o 
   2   8   7       25.29       31.44      0.84 o 
   3   8   7       38.85       36.05      1.15 o 
   4   8   7        8.03        8.80      0.82 o 
   5   8   7       42.34       43.08      1.58 o 
   6   8   7       17.80       16.56      1.33 o 
   7   8   7       39.11       39.52      1.92 o 
  -4   9   7        8.17        8.47      1.71 o 
  -3   9   7        4.01        6.09      1.17 o 
  -2   9   7       51.26       53.80      1.77 o 
  -1   9   7       27.31       30.58      1.52 o 
   0   9   7       39.94       43.37      1.09 o 
   1   9   7        4.00        4.69      0.49 o 
   2   9   7        0.22        0.43      0.37 o 
   3   9   7      121.43      127.25      2.66 o 
   4   9   7        1.57        2.23      0.44 o 
   5   9   7       86.35       88.41      2.64 o 
   6   9   7        6.78        5.42      1.43 o 
  -2  10   7       15.79       15.53      1.81 o 
  -1  10   7       53.58       54.11      2.07 o 
   0  10   7       63.42       62.55      1.37 o 
   1  10   7       97.29       97.05      2.01 o 
   2  10   7        0.18        0.86      0.48 o 
   3  10   7       21.42       21.27      1.47 o 
   4  10   7       31.14       27.08      3.19 o 
  -4  -7   8       10.93        8.66      2.00 o 
  -3  -7   8        1.42        1.88      0.50 o 
  -2  -7   8       81.03       81.51      3.09 o 
  -1  -7   8       16.11       15.92      1.11 o 
   0  -7   8        4.21        3.14      0.36 o 
   1  -7   8       12.71       12.62      0.64 o 
   2  -7   8        0.77        0.76      0.36 o 
  -5  -6   8       19.99       25.30      2.85 o 
  -4  -6   8        2.95        2.79      0.63 o 
  -3  -6   8       33.19       33.26      1.63 o 
  -2  -6   8       84.53       88.92      2.81 o 
  -1  -6   8       15.30       14.70      0.94 o 
   0  -6   8      269.54      275.90      4.28 o 
   1  -6   8        0.07        0.22      0.19 o 
   2  -6   8       26.90       30.74      0.92 o 
   3  -6   8       61.05       61.02      1.37 o 
   4  -6   8       18.73       20.36      1.52 o 
   5  -6   8       20.14       18.07      1.62 o 
  -6  -5   8        1.99        2.76      1.14 o 
  -5  -5   8       27.11       25.78      2.57 o 
  -4  -5   8       77.02       81.49      2.39 o 
  -3  -5   8       29.43       29.25      1.40 o 
  -2  -5   8      513.76      502.53      6.75 o 
  -1  -5   8       12.43       12.28      0.47 o 
   0  -5   8       92.27       93.44      1.36 o 
   1  -5   8       96.99       98.05      1.70 o 
   2  -5   8        2.24        3.00      0.45 o 
   3  -5   8       60.54       57.79      1.12 o 
   4  -5   8       58.17       57.96      2.03 o 
   5  -5   8       76.12       81.33      2.56 o 
   6  -5   8       11.71       11.13      2.09 o 
  -7  -4   8        0.42        2.00      0.95 o 
  -6  -4   8      159.61      159.82      5.90 o 
  -5  -4   8        0.18        0.57      0.67 o 
  -4  -4   8       54.45       56.48      1.78 o 
  -3  -4   8       20.57       16.19      0.74 o 
  -2  -4   8        0.08       -0.21      0.21 o 
  -1  -4   8      175.83      180.45      2.36 o 
   0  -4   8       10.76       10.68      0.37 o 
   1  -4   8      137.70      140.27      1.85 o 
   2  -4   8       21.35       20.95      0.58 o 
   3  -4   8       11.27        8.48      0.42 o 
   4  -4   8        6.08        6.28      0.55 o 
   5  -4   8        5.70        5.89      0.59 o 
   6  -4   8       10.47       12.61      1.11 o 
   7  -4   8        0.34        1.75      0.68 o 
  -7  -3   8      167.98      175.32      5.99 o 
  -6  -3   8        7.73        9.42      1.33 o 
  -5  -3   8      206.62      210.04      6.66 o 
  -4  -3   8       18.87       21.20      1.18 o 
  -3  -3   8       63.99       58.55      1.77 o 
  -2  -3   8      279.63      281.07      3.53 o 
  -1  -3   8        1.26        2.06      0.19 o 
   0  -3   8     1101.84     1076.13     10.61 o 
   1  -3   8      143.23      142.64      1.64 o 
   2  -3   8      402.30      407.89      4.67 o 
   3  -3   8      252.02      246.37      3.01 o 
   4  -3   8       66.93       71.62      1.64 o 
   5  -3   8        3.53        3.79      0.63 o 
   6  -3   8       26.96       24.38      2.52 o 
   7  -3   8       19.20       24.73      2.57 o 
  -8  -2   8       14.61       15.13      1.52 o 
  -7  -2   8       22.52       19.50      1.52 o 
  -6  -2   8       64.62       57.17      2.57 o 
  -5  -2   8       21.16       22.74      1.52 o 
  -4  -2   8      248.80      244.65      5.24 o 
  -3  -2   8       16.94       19.73      0.97 o 
  -2  -2   8      116.61      117.55      2.11 o 
  -1  -2   8        0.27        1.09      0.32 o 
   0  -2   8      267.44      269.90      2.44 o 
   1  -2   8      629.87      624.23      4.72 o 
   2  -2   8      250.40      256.53      2.46 o 
   3  -2   8        7.77        7.85      0.42 o 
   4  -2   8       22.95       19.05      0.69 o 
   5  -2   8        1.43        0.79      0.33 o 
   6  -2   8        2.79        2.34      0.46 o 
   7  -2   8       24.68       24.72      2.24 o 
   8  -2   8        0.23       -0.15      0.76 o 
  -8  -1   8        6.19        6.47      0.86 o 
  -7  -1   8      178.82      178.46      5.33 o 
  -6  -1   8       40.57       39.48      1.90 o 
  -5  -1   8      115.13      109.66      3.47 o 
  -4  -1   8        0.82        0.49      0.37 o 
  -3  -1   8        1.75        0.79      0.33 o 
  -2  -1   8       14.20       17.97      0.65 o 
  -1  -1   8       11.45        7.45      0.27 o 
   0  -1   8       11.38        8.28      0.22 o 
   1  -1   8        0.32        0.24      0.11 o 
   2  -1   8      458.36      445.94      3.58 o 
   3  -1   8       56.57       44.74      0.71 o 
   4  -1   8       36.95       33.54      0.83 o 
   5  -1   8      188.64      175.28      4.27 o 
   6  -1   8      154.29      145.37      7.56 o 
   7  -1   8      121.52      137.11      3.72 o 
   8  -1   8        0.11        0.87      0.71 o 
  -8   0   8       49.64       53.27      2.19 o 
  -7   0   8       17.33       18.07      1.24 o 
  -6   0   8       66.86       65.83      2.47 o 
  -5   0   8       34.60       34.54      1.28 o 
  -4   0   8      546.29      541.82     10.04 o 
  -3   0   8        8.79        8.88      0.41 o 
  -2   0   8       44.89       43.95      0.81 o 
  -1   0   8        4.46        4.57      0.15 o 
   0   0   8       46.44       52.75      0.60 o 
   1   0   8      260.75      245.86      2.07 o 
   2   0   8       41.81       44.24      0.53 o 
   3   0   8      839.28      790.01      7.17 o 
   4   0   8        0.54        1.88      0.26 o 
   5   0   8      291.32      297.65      4.74 o 
   6   0   8       84.22       76.85      2.31 o 
   7   0   8      275.81      272.92      5.94 o 
   8   0   8      188.12      198.60      4.79 o 
   9   0   8        2.20        3.04      1.05 o 
  -8   1   8       42.61       51.85      2.19 o 
  -7   1   8       11.03       12.27      1.05 o 
  -6   1   8        5.06        4.09      0.67 o 
  -5   1   8      142.66      137.55      8.32 o 
  -4   1   8        0.43        0.87      0.68 o 
  -3   1   8      123.55      120.08      1.65 o 
  -2   1   8       27.10       21.33      0.52 o 
  -1   1   8        2.69        0.77      0.09 o 
   0   1   8       11.08       14.67      0.26 o 
   1   1   8       18.96       24.28      0.34 o 
   2   1   8       22.94       32.29      0.38 o 
   3   1   8        1.16       -0.02      0.14 o 
   4   1   8      783.76      753.16      8.21 o 
   5   1   8        4.78        3.96      0.46 o 
   6   1   8       58.54       54.33      2.71 o 
   7   1   8      115.61      111.18      9.56 o 
   8   1   8       41.37       39.64      1.67 o 
   9   1   8        0.30        0.54      0.53 o 
  -8   2   8       12.08       10.37      1.05 o 
  -7   2   8       61.51       62.21      2.47 o 
  -6   2   8       25.24       19.41      1.33 o 
  -5   2   8       61.28       61.65      1.80 o 
  -4   2   8      323.82      309.53      4.94 o 
  -3   2   8      270.44      282.43      3.39 o 
  -2   2   8        5.91        3.01      0.46 o 
  -1   2   8      211.78      201.72      1.94 o 
   0   2   8      220.45      258.01      2.29 o 
   1   2   8      832.19      855.97      6.95 o 
   2   2   8      287.01      282.09      2.23 o 
   3   2   8      212.91      223.24      2.46 o 
   4   2   8       10.54       10.89      0.42 o 
   5   2   8      427.07      437.44      5.60 o 
   6   2   8       91.69       93.50      2.51 o 
   7   2   8       23.07       22.96      1.21 o 
   8   2   8       91.46       94.12      2.85 o 
   9   2   8        8.68       10.22      1.02 o 
  -8   3   8       18.02       22.55      1.62 o 
  -7   3   8        7.55        8.75      1.05 o 
  -6   3   8       46.73       48.00      1.27 o 
  -5   3   8        9.74        9.00      0.60 o 
  -4   3   8        0.06        0.11      0.23 o 
  -3   3   8      268.85      263.55      4.18 o 
  -2   3   8        0.01        0.18      0.15 o 
  -1   3   8      187.36      163.97      1.66 o 
   0   3   8        3.35        3.74      0.20 o 
   1   3   8      129.76      134.88      1.40 o 
   2   3   8       30.62       27.08      0.50 o 
   3   3   8      709.14      727.41      6.78 o 
   4   3   8      221.62      225.25      3.09 o 
   5   3   8      313.26      304.73      4.76 o 
   6   3   8      134.32      131.88      3.18 o 
   7   3   8        2.92        3.18      0.55 o 
   8   3   8        3.82        3.23      0.56 o 
   9   3   8        2.71        1.71      0.55 o 
  -7   4   8       33.21       34.94      1.48 o 
  -6   4   8       15.10       14.29      0.97 o 
  -5   4   8       26.90       24.22      0.88 o 
  -4   4   8      119.57      121.30      2.09 o 
  -3   4   8       11.48       11.02      0.47 o 
  -2   4   8      441.98      443.27      4.66 o 
  -1   4   8       68.52       76.38      0.96 o 
   0   4   8      479.43      492.90      4.46 o 
   1   4   8       11.81       12.26      0.34 o 
   2   4   8      208.62      220.87      2.03 o 
   3   4   8      134.26      144.34      1.90 o 
   4   4   8        5.16        3.86      0.27 o 
   5   4   8        2.92        3.07      0.31 o 
   6   4   8       47.51       47.90      1.68 o 
   7   4   8        0.42        1.16      0.43 o 
   8   4   8        0.15        0.36      0.40 o 
   9   4   8        2.32        2.82      0.62 o 
  -7   5   8       12.39       12.56      1.52 o 
  -6   5   8       66.78       69.58      4.61 o 
  -5   5   8        0.05       -0.13      0.32 o 
  -4   5   8      163.54      155.78      2.90 o 
  -3   5   8        0.39        0.09      0.24 o 
  -2   5   8      375.70      357.71      3.65 o 
  -1   5   8      514.84      506.78      4.64 o 
   0   5   8      187.08      175.93      1.89 o 
   1   5   8      250.85      260.35      3.12 o 
   2   5   8       25.97       31.99      0.59 o 
   3   5   8       38.00       41.69      0.90 o 
   4   5   8        0.12        0.27      0.18 o 
   5   5   8       80.84       83.58      1.72 o 
   6   5   8       12.09       11.30      1.33 o 
   7   5   8        3.90        2.79      0.62 o 
   8   5   8       84.92       83.56      2.58 o 
  -7   6   8        1.38        0.67      0.76 o 
  -6   6   8       25.37       29.60      1.62 o 
  -5   6   8       12.87       12.85      0.84 o 
  -4   6   8       79.01       71.12      1.81 o 
  -3   6   8      157.36      153.45      2.59 o 
  -2   6   8       27.48       26.46      0.67 o 
  -1   6   8      473.25      472.13      4.42 o 
   0   6   8      142.74      147.93      1.61 o 
   1   6   8       21.88       17.57      0.53 o 
   2   6   8       57.81       56.71      0.91 o 
   3   6   8       44.74       53.02      1.50 o 
   4   6   8       12.33       13.06      0.65 o 
   5   6   8       60.18       63.45      1.48 o 
   6   6   8      160.74      155.10      3.87 o 
   7   6   8       10.63       11.24      1.03 o 
   8   6   8       44.86       46.49      1.94 o 
  -6   7   8       32.60       31.30      2.47 o 
  -5   7   8       45.13       51.44      3.47 o 
  -4   7   8        4.59        4.32      0.54 o 
  -3   7   8       15.70       18.13      0.92 o 
  -2   7   8      393.61      374.33      4.59 o 
  -1   7   8      113.62      116.26      1.56 o 
   0   7   8      320.90      308.83      3.58 o 
   1   7   8      291.93      297.82      3.79 o 
   2   7   8       31.62       31.22      1.19 o 
   3   7   8       43.77       40.44      1.04 o 
   4   7   8       10.01       11.47      0.58 o 
   5   7   8       82.96       88.00      2.32 o 
   6   7   8      108.92      110.36      3.16 o 
   7   7   8       50.61       48.65      2.05 o 
  -5   8   8       16.63       17.79      2.81 o 
  -4   8   8       85.48       85.89      2.02 o 
  -3   8   8       50.08       51.78      1.52 o 
  -2   8   8        0.82        0.94      0.31 o 
  -1   8   8        0.05       -0.23      0.23 o 
   0   8   8        0.75        0.75      0.29 o 
   1   8   8        1.18        1.95      0.33 o 
   2   8   8       41.05       42.63      1.10 o 
   3   8   8        1.15        1.24      0.37 o 
   4   8   8      129.59      136.48      2.66 o 
   5   8   8       83.34       80.32      2.32 o 
   6   8   8        4.99        3.92      0.80 o 
   7   8   8       40.37       40.20      2.24 o 
  -4   9   8        1.17        0.29      1.24 o 
  -3   9   8        0.42       -1.05      1.05 o 
  -2   9   8       21.69       20.56      1.27 o 
  -1   9   8        5.42        6.46      0.65 o 
   0   9   8       36.89       35.18      1.02 o 
   1   9   8        0.03       -0.25      0.29 o 
   2   9   8       51.52       50.15      1.68 o 
   3   9   8       79.14       79.75      1.97 o 
   4   9   8       20.22       21.42      1.10 o 
   5   9   8       97.96      100.47      2.90 o 
   6   9   8        0.56        0.57      0.95 o 
  -2  10   8        0.06       -0.38      0.95 o 
  -1  10   8        3.40        3.35      0.81 o 
   0  10   8        0.42        0.82      0.36 o 
   1  10   8      115.95      114.33      4.37 o 
   2  10   8        0.49        1.09      0.47 o 
   3  10   8      229.21      233.92      7.04 o 
   4  10   8       38.34       40.37      1.85 o 
  -2  -7   9        0.09       -0.10      0.57 o 
  -1  -7   9       46.83       54.13      2.66 o 
   0  -7   9        0.36        0.19      0.26 o 
   1  -7   9       28.32       30.14      1.31 o 
   2  -7   9       49.54       54.34      1.57 o 
  -4  -6   9        5.59        5.17      0.82 o 
  -3  -6   9       92.24       94.70      2.94 o 
  -2  -6   9       13.79       12.04      1.09 o 
  -1  -6   9       61.95       65.21      2.02 o 
   0  -6   9      201.63      208.74      3.41 o 
   1  -6   9        4.25        3.94      0.51 o 
   2  -6   9       17.37       17.31      0.90 o 
   3  -6   9       97.07      104.18      2.55 o 
   4  -6   9       43.65       48.04      2.28 o 
  -6  -5   9        3.82        4.85      1.33 o 
  -5  -5   9        7.39        7.52      1.62 o 
  -4  -5   9        0.01       -0.35      0.40 o 
  -3  -5   9       31.41       31.80      1.76 o 
  -2  -5   9      188.00      198.73      3.66 o 
  -1  -5   9       19.61       20.26      0.56 o 
   0  -5   9       63.06       64.06      1.40 o 
   1  -5   9       37.50       36.35      0.97 o 
   2  -5   9        0.10        0.11      0.20 o 
   3  -5   9        2.28        2.23      0.32 o 
   4  -5   9       14.12       15.57      1.18 o 
   5  -5   9       25.44       27.30      1.81 o 
  -6  -4   9       28.37       25.11      2.38 o 
  -5  -4   9      220.34      221.36      7.61 o 
  -4  -4   9       20.91       17.18      1.33 o 
  -3  -4   9      155.28      149.73      4.19 o 
  -2  -4   9       88.83       86.64      1.53 o 
  -1  -4   9      161.40      163.33      2.05 o 
   0  -4   9      313.53      312.91      3.67 o 
   1  -4   9        5.29        4.69      0.40 o 
   2  -4   9        0.02        0.10      0.19 o 
   3  -4   9        6.01        6.61      0.46 o 
   4  -4   9        4.92        6.27      0.47 o 
   5  -4   9       14.14       13.96      1.05 o 
   6  -4   9      172.11      177.19      4.36 o 
  -7  -3   9       77.81       75.34      3.52 o 
  -6  -3   9       27.96       32.53      2.19 o 
  -5  -3   9      143.58      153.63      5.52 o 
  -4  -3   9      161.33      156.38      8.09 o 
  -3  -3   9       19.25       24.98      0.95 o 
  -2  -3   9        0.68        1.39      0.26 o 
  -1  -3   9       41.41       42.31      0.76 o 
   0  -3   9       49.69       51.69      0.78 o 
   1  -3   9      185.91      189.21      3.05 o 
   2  -3   9      434.45      435.93      4.99 o 
   3  -3   9       11.43       12.89      0.89 o 
   4  -3   9      312.32      311.79      4.27 o 
   5  -3   9       35.98       32.06      1.11 o 
   6  -3   9       89.03       93.80      2.72 o 
   7  -3   9        0.24        0.95      0.95 o 
  -7  -2   9        0.36        0.67      0.67 o 
  -6  -2   9      178.11      190.07      6.09 o 
  -5  -2   9       81.51       83.52      3.42 o 
  -4  -2   9        0.19        0.45      0.37 o 
  -3  -2   9        8.99       13.50      0.70 o 
  -2  -2   9       30.65       28.32      0.79 o 
  -1  -2   9        0.16        0.09      0.14 o 
   0  -2   9        2.35        4.28      0.25 o 
   1  -2   9      573.17      584.11      5.67 o 
   2  -2   9      189.45      177.58      1.96 o 
   3  -2   9       32.15       27.91      0.65 o 
   4  -2   9       18.19       17.68      0.74 o 
   5  -2   9      244.82      235.34      4.16 o 
   6  -2   9       65.21       70.63      1.85 o 
   7  -2   9        0.08       -0.04      0.50 o 
  -8  -1   9       10.20        9.70      1.14 o 
  -7  -1   9      119.22      114.73      4.00 o 
  -6  -1   9        2.30        2.47      0.67 o 
  -5  -1   9      490.72      511.89     13.51 o 
  -4  -1   9       34.96       34.35      2.14 o 
  -3  -1   9        8.75        8.58      0.48 o 
  -2  -1   9        1.78        2.89      0.27 o 
  -1  -1   9       13.57       11.48      0.48 o 
   0  -1   9      121.65      132.91      1.33 o 
   1  -1   9       65.95       64.93      0.89 o 
   2  -1   9      652.48      683.51      6.38 o 
   3  -1   9      353.96      367.90      4.23 o 
   4  -1   9      121.67      126.92      1.78 o 
   5  -1   9       13.88       13.55      0.93 o 
   6  -1   9        2.44        2.33      0.43 o 
   7  -1   9       70.44       74.39      4.04 o 
   8  -1   9        4.59        3.56      0.82 o 
  -8   0   9        0.03       -0.38      0.38 o 
  -7   0   9        3.83        2.95      0.67 o 
  -6   0   9       25.53       31.01      1.62 o 
  -5   0   9       10.67       10.75      1.05 o 
  -4   0   9        1.35        0.95      0.31 o 
  -3   0   9      312.99      305.66      3.70 o 
  -2   0   9        1.14        1.30      0.20 o 
  -1   0   9      169.49      171.95      1.81 o 
   0   0   9      126.24      153.09      1.40 o 
   1   0   9      200.19      209.34      1.83 o 
   2   0   9        0.02       -0.12      0.12 o 
   3   0   9       73.19       68.70      1.04 o 
   4   0   9        7.69        7.30      0.40 o 
   5   0   9        0.27        0.54      0.40 o 
   6   0   9       18.27       21.87      1.26 o 
   7   0   9       17.22       18.50      1.35 o 
   8   0   9       92.14       85.36      2.83 o 
  -8   1   9        0.92        0.10      0.48 o 
  -7   1   9        3.91        3.33      0.67 o 
  -6   1   9       57.02       54.79      2.28 o 
  -5   1   9        9.40        7.71      0.95 o 
  -4   1   9      334.40      333.57      5.35 o 
  -3   1   9      754.21      758.15      8.44 o 
  -2   1   9       42.50       46.28      0.88 o 
  -1   1   9      294.67      309.04      2.86 o 
   0   1   9      367.95      403.96      3.11 o 
   1   1   9      172.96      162.63      1.39 o 
   2   1   9       46.95       43.50      0.55 o 
   3   1   9        0.09        0.12      0.14 o 
   4   1   9      527.30      536.44      6.74 o 
   5   1   9      796.50      807.07     10.04 o 
   6   1   9       25.54       25.93      1.38 o 
   7   1   9      405.10      398.45      8.03 o 
   8   1   9      113.95      106.97      6.18 o 
  -8   2   9       17.64       18.17      1.33 o 
  -7   2   9        9.09        9.70      1.05 o 
  -6   2   9       19.06       19.22      1.33 o 
  -5   2   9      114.89      109.23      5.04 o 
  -4   2   9      335.51      326.54      4.65 o 
  -3   2   9       96.64       94.44      1.43 o 
  -2   2   9      507.66      509.86      5.84 o 
  -1   2   9      305.38      300.78      2.81 o 
   0   2   9       21.97       21.66      0.42 o 
   1   2   9       98.25       92.43      0.99 o 
   2   2   9      494.16      486.20      3.86 o 
   3   2   9      960.03      949.82     10.28 o 
   4   2   9       54.69       50.86      1.14 o 
   5   2   9      173.57      160.74      2.81 o 
   6   2   9        0.36        0.64      0.39 o 
   7   2   9       10.67       10.65      1.43 o 
   8   2   9      151.00      152.25      3.88 o 
  -7   3   9        2.24        1.62      0.57 o 
  -6   3   9       32.39       30.88      1.00 o 
  -5   3   9        7.70        6.43      1.24 o 
  -4   3   9        6.80        6.66      0.48 o 
  -3   3   9      264.93      262.42      4.39 o 
  -2   3   9      111.13      109.96      1.65 o 
  -1   3   9      733.84      727.59      6.36 o 
   0   3   9        7.46       19.39      0.89 o 
   1   3   9       57.03       49.91      0.67 o 
   2   3   9        1.12        0.99      0.18 o 
   3   3   9      325.73      338.83      3.93 o 
   4   3   9      561.50      548.63      6.82 o 
   5   3   9       91.76       89.32      3.61 o 
   6   3   9      126.74      118.62      3.05 o 
   7   3   9       12.52        8.56      0.84 o 
   8   3   9        7.65        7.51      0.84 o 
  -7   4   9       59.72       68.97      3.04 o 
  -6   4   9        0.01       -0.26      0.29 o 
  -5   4   9      144.22      130.69      3.05 o 
  -4   4   9      275.82      240.19      3.57 o 
  -3   4   9      149.24      143.09      2.09 o 
  -2   4   9      201.69      173.70      2.09 o 
  -1   4   9      175.88      181.18      2.00 o 
   0   4   9      957.00      933.94      8.12 o 
   1   4   9        2.87        2.45      0.22 o 
   2   4   9      782.45      804.97      7.47 o 
   3   4   9      631.08      676.16      8.39 o 
   4   4   9       22.42       23.14      0.62 o 
   5   4   9      260.77      260.31      4.20 o 
   6   4   9       34.32       34.54      1.48 o 
   7   4   9       49.86       49.60      1.83 o 
   8   4   9       25.14       27.75      3.47 o 
  -7   5   9        3.59        4.30      0.70 o 
  -6   5   9       44.66       40.67      1.23 o 
  -5   5   9       30.30       25.41      0.98 o 
  -4   5   9        5.83        7.50      0.53 o 
  -3   5   9        0.01        0.01      0.22 o 
  -2   5   9      167.45      181.89      2.24 o 
  -1   5   9      146.09      135.70      1.63 o 
   0   5   9      232.95      244.31      2.47 o 
   1   5   9       10.22       10.75      0.65 o 
   2   5   9      363.56      398.18      4.23 o 
   3   5   9      338.57      357.38      4.76 o 
   4   5   9        1.73        0.75      0.20 o 
   5   5   9      130.98      125.97      2.85 o 
   6   5   9        0.71        1.70      0.50 o 
   7   5   9       40.28       35.51      1.60 o 
   8   5   9        2.68        2.01      0.62 o 
  -6   6   9       63.56       72.60      1.85 o 
  -5   6   9        0.60        0.55      0.38 o 
  -4   6   9        9.21        6.51      0.66 o 
  -3   6   9        1.25        1.10      0.31 o 
  -2   6   9      276.20      272.35      2.99 o 
  -1   6   9       30.05       35.17      0.68 o 
   0   6   9       73.07       70.37      1.09 o 
   1   6   9        3.68        3.39      0.30 o 
   2   6   9        4.76        4.66      0.39 o 
   3   6   9       72.23       84.35      3.49 o 
   4   6   9        1.66        1.59      0.30 o 
   5   6   9        3.60        4.83      0.44 o 
   6   6   9        9.30        8.12      0.91 o 
   7   6   9      189.11      195.69      4.70 o 
   8   6   9        5.02        5.11      0.84 o 
  -5   7   9      117.25      128.88      3.03 o 
  -4   7   9       70.64       78.21      2.05 o 
  -3   7   9      127.03      122.44      2.34 o 
  -2   7   9      230.09      231.71      2.86 o 
  -1   7   9       80.96       83.87      1.42 o 
   0   7   9      217.02      207.60      2.60 o 
   1   7   9        3.88        5.97      0.43 o 
   2   7   9        1.33        1.18      0.38 o 
   3   7   9       70.20       67.45      1.78 o 
   4   7   9        8.74        7.17      0.52 o 
   5   7   9        2.22        2.42      0.49 o 
   6   7   9       43.58       45.67      1.92 o 
   7   7   9       18.49       22.19      1.55 o 
  -5   8   9       88.91       90.75      4.38 o 
  -4   8   9       11.76       13.53      0.90 o 
  -3   8   9      273.80      270.65      4.28 o 
  -2   8   9      155.67      157.71      2.59 o 
  -1   8   9        6.97        6.58      0.56 o 
   0   8   9        9.85        8.74      0.53 o 
   1   8   9       20.74       19.16      0.74 o 
   2   8   9        5.15        4.14      0.41 o 
   3   8   9       19.66       22.80      0.94 o 
   4   8   9       79.79       86.11      1.95 o 
   5   8   9       29.87       30.34      1.35 o 
   6   8   9       11.84       13.33      2.00 o 
  -3   9   9       45.37       43.60      2.47 o 
  -2   9   9        4.06        2.89      0.67 o 
  -1   9   9        0.81        0.91      0.36 o 
   0   9   9      151.43      147.78      2.42 o 
   1   9   9       38.44       44.42      1.30 o 
   2   9   9      306.12      321.35      6.90 o 
   3   9   9       56.19       55.60      1.78 o 
   4   9   9        0.96        1.01      0.98 o 
   5   9   9       22.70       24.43      1.37 o 
  -1  10   9       35.62       37.83      1.30 o 
   0  10   9        0.09       -0.05      0.34 o 
   1  10   9       53.42       53.40      1.46 o 
   2  10   9      110.17      106.73      4.00 o 
   3  10   9       43.41       42.62      2.38 o 
   4  10   9      102.72      109.02      4.09 o 
  -3  -6  10       57.78       57.97      2.29 o 
  -2  -6  10        6.06        7.71      1.14 o 
  -1  -6  10      134.08      154.43      3.72 o 
   0  -6  10       26.47       25.13      0.88 o 
   1  -6  10        0.31        0.39      0.51 o 
   2  -6  10        8.76        7.14      0.50 o 
  -5  -5  10       63.74       67.92      4.00 o 
  -4  -5  10        3.84        6.11      0.82 o 
  -3  -5  10        0.78        0.51      0.50 o 
  -2  -5  10       60.87       70.57      2.22 o 
  -1  -5  10      256.65      280.94      5.85 o 
   0  -5  10      117.75      120.33      2.21 o 
   1  -5  10       91.42       95.04      1.61 o 
   2  -5  10       29.68       34.05      0.94 o 
   3  -5  10      273.79      295.60      4.50 o 
   4  -5  10       53.72       56.32      2.38 o 
  -6  -4  10        5.18        5.04      1.33 o 
  -5  -4  10        0.50       -0.10      0.76 o 
  -4  -4  10       37.23       32.41      1.48 o 
  -3  -4  10       20.03       22.14      1.27 o 
  -2  -4  10       16.87       13.70      0.84 o 
  -1  -4  10      139.55      143.68      1.89 o 
   0  -4  10      154.94      159.26      2.68 o 
   1  -4  10      204.07      207.53      3.09 o 
   2  -4  10       31.95       32.71      0.78 o 
   3  -4  10       97.26      101.23      1.87 o 
   4  -4  10        2.81        4.20      0.54 o 
   5  -4  10        1.22        1.28      0.36 o 
  -6  -3  10        2.32        4.38      1.14 o 
  -5  -3  10        5.34        7.52      1.33 o 
  -4  -3  10        4.52        4.78      1.76 o 
  -3  -3  10        0.02        0.47      0.39 o 
  -2  -3  10        0.56       -0.22      0.22 o 
  -1  -3  10      133.50      124.21      1.80 o 
   0  -3  10       15.32       12.91      0.52 o 
   1  -3  10      140.00      134.14      1.97 o 
   2  -3  10       51.62       49.50      0.96 o 
   3  -3  10       12.94       11.49      0.52 o 
   4  -3  10       44.76       41.77      1.21 o 
   5  -3  10      100.94       95.15      1.77 o 
   6  -3  10       60.72       62.19      2.14 o 
  -7  -2  10       15.98       14.08      1.62 o 
  -6  -2  10      408.60      439.49     12.37 o 
  -5  -2  10        5.35       10.84      1.33 o 
  -4  -2  10      122.24      121.04      2.92 o 
  -3  -2  10       26.33       19.83      1.29 o 
  -2  -2  10      485.32      438.40      5.83 o 
  -1  -2  10      202.44      198.97      2.56 o 
   0  -2  10       58.10       51.46      0.78 o 
   1  -2  10      816.95      789.72      8.64 o 
   2  -2  10      608.03      603.26      6.80 o 
   3  -2  10       15.90       15.46      0.53 o 
   4  -2  10       24.87       22.71      0.77 o 
   5  -2  10       64.24       59.54      1.16 o 
   6  -2  10       84.83       84.17      2.07 o 
   7  -2  10       11.97       12.09      1.31 o 
  -7  -1  10       15.62       16.55      1.62 o 
  -6  -1  10        3.37        3.90      0.86 o 
  -5  -1  10      348.39      338.85      9.51 o 
  -4  -1  10        0.70        0.20      0.30 o 
  -3  -1  10      233.91      228.21      4.30 o 
  -2  -1  10        2.87        2.06      0.29 o 
  -1  -1  10        8.48        8.18      0.35 o 
   0  -1  10      131.17      117.74      1.40 o 
   1  -1  10        2.55        2.80      0.19 o 
   2  -1  10        1.20        2.70      0.26 o 
   3  -1  10       18.74       17.33      0.53 o 
   4  -1  10       32.76       32.09      0.84 o 
   5  -1  10       49.73       54.35      1.67 o 
   6  -1  10       52.79       57.03      2.30 o 
   7  -1  10        8.51       10.36      1.28 o 
  -7   0  10       12.99       13.32      1.33 o 
  -6   0  10      108.37      107.97      3.81 o 
  -5   0  10      137.50      137.46      4.47 o 
  -4   0  10      234.74      222.55      3.31 o 
  -3   0  10      127.80      125.10      1.86 o 
  -2   0  10      197.64      187.20      2.50 o 
  -1   0  10       34.45       26.62      0.48 o 
   0   0  10        0.29        2.05      0.19 o 
   1   0  10      445.45      413.22      3.56 o 
   2   0  10      171.36      162.07      1.79 o 
   3   0  10       76.96       70.33      1.10 o 
   4   0  10      134.04      126.59      2.00 o 
   5   0  10       29.07       30.82      1.28 o 
   6   0  10        9.25        9.64      0.56 o 
   7   0  10       52.93       61.19      2.30 o 
   8   0  10       77.73       82.86      2.88 o 
  -7   1  10        1.22        1.14      0.57 o 
  -6   1  10      281.99      289.00      8.18 o 
  -5   1  10      143.60      152.49      4.85 o 
  -4   1  10      339.05      343.42      4.73 o 
  -3   1  10      796.29      790.57      8.85 o 
  -2   1  10      203.74      200.37      2.62 o 
  -1   1  10        0.31        0.40      0.13 o 
   0   1  10      807.71      826.07      6.75 o 
   1   1  10       44.07       41.93      0.56 o 
   2   1  10      723.01      732.62      6.37 o 
   3   1  10       44.33       50.56      1.04 o 
   4   1  10      330.94      347.98      4.59 o 
   5   1  10       25.84       25.18      0.98 o 
   6   1  10      101.94      105.14      3.81 o 
   7   1  10       12.87       12.44      1.38 o 
   8   1  10       31.30       30.16      2.28 o 
  -7   2  10       54.22       64.50      2.66 o 
  -6   2  10        0.80        0.95      0.57 o 
  -5   2  10        1.08        0.48      0.43 o 
  -4   2  10      336.82      323.13      4.49 o 
  -3   2  10     1102.02     1098.36     12.08 o 
  -2   2  10       34.52       28.43      0.72 o 
  -1   2  10      324.07      326.97      3.26 o 
   0   2  10      304.96      316.21      2.97 o 
   1   2  10       15.84       15.35      0.33 o 
   2   2  10      156.37      148.48      1.55 o 
   3   2  10      405.46      401.38      4.51 o 
   4   2  10        8.79        8.21      0.69 o 
   5   2  10       28.34       25.44      0.86 o 
   6   2  10        0.01       -0.48      0.52 o 
   7   2  10        4.71        2.92      0.66 o 
   8   2  10       12.06       10.85      1.12 o 
  -7   3  10        2.55        3.23      0.76 o 
  -6   3  10        0.81        0.35      0.57 o 
  -5   3  10       69.06       67.66      1.88 o 
  -4   3  10       14.70       18.47      0.95 o 
  -3   3  10      235.95      247.10      3.19 o 
  -2   3  10       51.61       41.66      0.91 o 
  -1   3  10      294.45      300.06      3.05 o 
   0   3  10        3.37        3.04      0.23 o 
   1   3  10      101.36       98.35      1.27 o 
   2   3  10      106.20      102.63      1.22 o 
   3   3  10        4.23        3.58      0.27 o 
   4   3  10      146.97      147.03      2.19 o 
   5   3  10        0.21        0.02      0.22 o 
   6   3  10      109.03      112.32      3.02 o 
   7   3  10       26.02       26.34      1.35 o 
   8   3  10       33.96       34.70      1.65 o 
  -7   4  10      100.75      117.20      4.28 o 
  -6   4  10       62.47       58.55      1.71 o 
  -5   4  10       79.83       85.01      2.28 o 
  -4   4  10       19.96       19.50      0.84 o 
  -3   4  10      162.82      168.85      2.41 o 
  -2   4  10       11.14       15.87      1.07 o 
  -1   4  10      227.91      231.71      2.47 o 
   0   4  10        0.64        0.34      0.17 o 
   1   4  10       87.09       86.19      1.09 o 
   2   4  10       85.94       79.85      1.06 o 
   3   4  10        0.02        0.09      0.16 o 
   4   4  10       46.28       44.80      0.93 o 
   5   4  10       41.62       42.02      1.10 o 
   6   4  10        0.17        0.67      0.67 o 
   7   4  10        4.88        4.41      0.68 o 
   8   4  10       13.43       14.03      2.47 o 
  -6   5  10       27.44       28.36      1.21 o 
  -5   5  10       93.17       81.58      3.76 o 
  -4   5  10        9.94        7.86      0.64 o 
  -3   5  10      161.44      164.06      2.65 o 
  -2   5  10      190.99      197.56      2.45 o 
  -1   5  10      448.13      472.68      4.67 o 
   0   5  10        9.25        5.24      0.32 o 
   1   5  10       35.80       40.89      0.77 o 
   2   5  10        1.77        4.37      0.30 o 
   3   5  10        0.02       -0.13      0.18 o 
   4   5  10       24.59       27.46      0.85 o 
   5   5  10       15.19       12.89      0.66 o 
   6   5  10      220.05      230.24      5.14 o 
   7   5  10        1.30        0.95      0.71 o 
   8   5  10        0.82        0.39      0.53 o 
  -6   6  10       24.80       22.12      1.48 o 
  -5   6  10       33.51       37.83      1.18 o 
  -4   6  10       21.16       20.67      0.90 o 
  -3   6  10       44.00       37.27      1.12 o 
  -2   6  10       22.95       26.04      0.67 o 
  -1   6  10      327.04      307.39      3.27 o 
   0   6  10       20.87       20.73      0.95 o 
   1   6  10      306.37      293.07      3.62 o 
   2   6  10       84.48       78.80      1.35 o 
   3   6  10       49.65       43.40      1.04 o 
   4   6  10      398.37      402.99      6.10 o 
   5   6  10       30.59       33.44      1.11 o 
   6   6  10       49.46       48.43      1.92 o 
   7   6  10      160.31      165.17      5.71 o 
  -5   7  10        2.02        2.55      0.83 o 
  -4   7  10        2.20        2.05      0.44 o 
  -3   7  10      110.68      109.38      1.96 o 
  -2   7  10        1.12        0.89      0.34 o 
  -1   7  10        0.99        1.04      0.34 o 
   0   7  10       13.60        9.65      0.53 o 
   1   7  10      214.60      224.09      2.99 o 
   2   7  10        4.59        6.26      0.44 o 
   3   7  10      120.56      126.33      2.21 o 
   4   7  10       83.27       83.78      1.83 o 
   5   7  10       80.58       77.32      4.19 o 
   6   7  10       78.07       92.40      2.89 o 
   7   7  10        1.04        1.43      0.67 o 
  -4   8  10       10.49        7.64      0.72 o 
  -3   8  10        0.07       -0.58      0.58 o 
  -2   8  10       90.10       80.42      2.20 o 
  -1   8  10        7.59        6.50      0.55 o 
   0   8  10      136.30      134.98      2.25 o 
   1   8  10       46.56       47.22      1.12 o 
   2   8  10      143.65      141.24      2.54 o 
   3   8  10        4.31        4.98      0.55 o 
   4   8  10       74.21       80.56      1.88 o 
   5   8  10       75.81       79.80      2.35 o 
   6   8  10      130.46      133.49      2.83 o 
  -3   9  10        0.43       -0.55      0.63 o 
  -2   9  10       26.21       23.32      1.71 o 
  -1   9  10       22.96       24.15      0.97 o 
   0   9  10       15.64       12.55      0.73 o 
   1   9  10       20.26       23.86      1.25 o 
   2   9  10       49.51       54.30      1.78 o 
   3   9  10       12.50       11.80      0.91 o 
   4   9  10        1.84        2.78      0.48 o 
   5   9  10        0.23       -0.19      0.86 o 
  -1  10  10       69.97       77.43      2.76 o 
   0  10  10        1.93        1.49      0.56 o 
   1  10  10       24.44       27.60      1.12 o 
   2  10  10       53.60       55.27      2.76 o 
   3  10  10        0.16        0.00      0.57 o 
  -1  -6  11       22.16       24.92      1.90 o 
   1  -6  11       16.01       13.27      1.52 o 
  -4  -5  11      235.49      241.53      8.94 o 
  -3  -5  11       12.33        7.87      1.05 o 
  -2  -5  11      142.61      147.23      3.53 o 
  -1  -5  11      156.80      166.68      8.09 o 
   0  -5  11       45.41       43.58      1.14 o 
   1  -5  11       40.36       41.26      1.12 o 
   2  -5  11       23.21       23.16      0.96 o 
   3  -5  11        4.44        6.37      0.86 o 
  -5  -4  11       66.36       76.39      4.19 o 
  -4  -4  11       33.82       30.32      1.58 o 
  -3  -4  11      167.23      170.82      4.23 o 
  -2  -4  11        8.26        8.43      0.74 o 
  -1  -4  11       58.20       55.33      1.82 o 
   0  -4  11       94.48       91.19      1.79 o 
   1  -4  11        9.64        9.59      0.45 o 
   2  -4  11       18.20       16.23      0.82 o 
   3  -4  11       10.72       10.82      0.58 o 
   4  -4  11       22.48       23.69      1.52 o 
   5  -4  11       38.10       41.57      2.09 o 
  -6  -3  11       51.74       50.42      3.14 o 
  -5  -3  11      145.51      150.87      5.90 o 
  -4  -3  11       55.68       59.34      2.05 o 
  -3  -3  11        8.86        8.69      0.84 o 
  -2  -3  11      232.15      240.42      3.72 o 
  -1  -3  11       70.22       63.98      1.43 o 
   0  -3  11      233.56      231.65      3.68 o 
   1  -3  11       85.39       78.44      1.34 o 
   2  -3  11       29.21       29.98      0.87 o 
   3  -3  11        1.23        1.17      0.34 o 
   4  -3  11        0.00        0.48      0.34 o 
   5  -3  11       45.46       54.20      1.46 o 
   6  -3  11       14.80       18.45      2.38 o 
  -6  -2  11       84.80       91.89      4.00 o 
  -5  -2  11       24.87       27.68      2.09 o 
  -4  -2  11       40.12       39.48      1.51 o 
  -3  -2  11        6.07        4.22      0.62 o 
  -2  -2  11       22.55       21.09      0.81 o 
  -1  -2  11       87.22       89.30      1.40 o 
   0  -2  11       10.85       10.61      0.42 o 
   1  -2  11       88.74       91.66      1.39 o 
   2  -2  11       96.32       89.02      1.46 o 
   3  -2  11       82.22       90.69      1.42 o 
   4  -2  11        1.38        1.17      0.36 o 
   5  -2  11       43.77       51.46      1.50 o 
   6  -2  11       24.15       27.32      0.99 o 
  -7  -1  11       11.21        9.51      1.33 o 
  -6  -1  11       84.93       85.24      3.52 o 
  -5  -1  11        0.07       -0.29      0.48 o 
  -4  -1  11      159.98      164.08      3.65 o 
  -3  -1  11        0.43        0.47      0.31 o 
  -2  -1  11        0.05       -0.19      0.19 o 
  -1  -1  11       90.18       86.58      1.32 o 
   0  -1  11       42.04       42.49      0.72 o 
   1  -1  11       54.50       47.66      0.88 o 
   2  -1  11       26.73       27.93      0.60 o 
   3  -1  11      130.22      125.39      2.03 o 
   4  -1  11        0.65        0.03      0.22 o 
   5  -1  11      150.41      154.29      2.50 o 
   6  -1  11        1.08        0.87      0.40 o 
   7  -1  11       32.28       36.62      2.24 o 
  -7   0  11       39.22       37.48      2.09 o 
  -6   0  11       41.85       45.85      2.28 o 
  -5   0  11        0.00        0.57      0.48 o 
  -4   0  11        4.40        4.54      0.47 o 
  -3   0  11        6.26        6.79      0.50 o 
  -2   0  11       39.43       39.03      1.57 o 
  -1   0  11      114.94      107.68      1.71 o 
   0   0  11      201.01      191.99      2.10 o 
   1   0  11       83.33       83.06      1.17 o 
   2   0  11        6.60        7.25      0.51 o 
   3   0  11      197.55      196.21      2.83 o 
   4   0  11       84.63       87.45      1.55 o 
   5   0  11       21.26       22.16      0.93 o 
   6   0  11      183.22      185.85      3.47 o 
   7   0  11       26.37       30.11      1.74 o 
  -7   1  11       10.70       11.99      1.33 o 
  -6   1  11        5.89        6.18      0.95 o 
  -5   1  11       22.44       22.55      1.52 o 
  -4   1  11        0.71        1.04      0.87 o 
  -3   1  11        2.52        3.01      0.36 o 
  -2   1  11      124.33      123.93      1.86 o 
  -1   1  11        0.80        0.76      0.17 o 
   0   1  11      179.14      187.86      2.05 o 
   1   1  11        4.05        4.32      0.33 o 
   2   1  11      245.16      238.91      2.49 o 
   3   1  11        3.16        3.29      0.31 o 
   4   1  11      143.05      136.88      2.55 o 
   5   1  11        4.05        2.46      0.42 o 
   6   1  11       49.80       48.28      1.36 o 
   7   1  11        2.52        1.37      0.76 o 
   8   1  11       28.09       24.88      1.90 o 
  -7   2  11       45.62       51.27      2.47 o 
  -6   2  11      107.91      121.48      4.19 o 
  -5   2  11        0.65        1.00      0.40 o 
  -4   2  11      292.90      301.67      4.89 o 
  -3   2  11       61.83       64.16      1.20 o 
  -2   2  11      271.68      264.83      3.40 o 
  -1   2  11       12.89       12.90      0.38 o 
   0   2  11      561.47      554.88      4.95 o 
   1   2  11       10.23        9.17      0.41 o 
   2   2  11       72.96       66.43      1.30 o 
   3   2  11      583.43      566.96      6.30 o 
   4   2  11       32.13       29.35      0.99 o 
   5   2  11      407.17      400.08      6.24 o 
   6   2  11        0.12        0.23      0.28 o 
   7   2  11       14.53       15.12      2.66 o 
   8   2  11      135.84      138.88      3.83 o 
  -7   3  11        5.32        4.95      0.95 o 
  -6   3  11       17.54       17.62      0.91 o 
  -5   3  11       10.88        9.72      0.81 o 
  -4   3  11       74.00       64.82      1.56 o 
  -3   3  11      171.43      168.02      2.39 o 
  -2   3  11       55.57       52.80      1.15 o 
  -1   3  11       97.19       84.45      1.39 o 
   0   3  11        1.26        0.69      0.19 o 
   1   3  11      552.27      534.95      5.17 o 
   2   3  11        8.22        6.96      0.34 o 
   3   3  11      325.65      329.43      3.82 o 
   4   3  11      115.31      113.39      1.83 o 
   5   3  11        1.79        1.75      0.34 o 
   6   3  11       50.80       49.85      1.87 o 
   7   3  11       10.17       12.52      1.12 o 
   8   3  11        0.08       -0.43      0.43 o 
  -6   4  11        2.29        2.00      0.46 o 
  -5   4  11       10.39       11.17      0.91 o 
  -4   4  11       57.35       58.55      1.52 o 
  -3   4  11        2.73        3.98      0.63 o 
  -2   4  11      537.62      504.82      6.03 o 
  -1   4  11       34.31       36.54      0.70 o 
   0   4  11       21.57       18.68      0.51 o 
   1   4  11      152.44      144.37      1.73 o 
   2   4  11       11.54       11.36      0.43 o 
   3   4  11      226.94      228.57      2.78 o 
   4   4  11       18.98       16.60      0.59 o 
   5   4  11      232.88      230.41      3.88 o 
   6   4  11       19.17       20.08      1.47 o 
   7   4  11        2.02        0.84      0.55 o 
   8   4  11       17.26       15.57      1.28 o 
  -6   5  11       34.21       37.01      2.28 o 
  -5   5  11       23.68       25.72      1.03 o 
  -4   5  11       87.70       79.33      2.11 o 
  -3   5  11      155.91      146.18      2.47 o 
  -2   5  11       14.89       16.40      0.86 o 
  -1   5  11      620.09      566.56      5.52 o 
   0   5  11       25.02       26.50      0.75 o 
   1   5  11      243.19      231.99      2.76 o 
   2   5  11        1.35        0.70      0.25 o 
   3   5  11      199.89      201.96      3.32 o 
   4   5  11      181.62      178.68      2.66 o 
   5   5  11       58.36       60.57      1.48 o 
   6   5  11      125.83      131.37      6.33 o 
   7   5  11       65.97       62.38      2.28 o 
  -5   6  11       31.81       35.04      1.28 o 
  -4   6  11       74.22       81.21      2.03 o 
  -3   6  11       48.38       48.17      1.37 o 
  -2   6  11        0.76        0.02      0.30 o 
  -1   6  11       45.02       45.92      1.03 o 
   0   6  11      152.32      153.49      2.09 o 
   1   6  11        1.91        2.23      0.37 o 
   2   6  11       28.18       28.82      0.89 o 
   3   6  11      203.76      216.35      4.04 o 
   4   6  11      208.80      202.25      3.41 o 
   5   6  11        9.70       12.68      0.73 o 
   6   6  11       68.40       65.88      1.70 o 
   7   6  11        2.13        3.80      0.77 o 
  -5   7  11       20.68       20.07      2.09 o 
  -4   7  11       68.02       69.98      2.68 o 
  -3   7  11        2.36        3.42      0.57 o 
  -2   7  11      203.20      215.46      4.05 o 
  -1   7  11       60.43       59.35      1.39 o 
   0   7  11        2.77        1.00      0.28 o 
   1   7  11      195.40      204.12      4.35 o 
   2   7  11      141.29      148.51      2.41 o 
   3   7  11        1.06        1.59      0.37 o 
   4   7  11      122.36      127.09      2.49 o 
   5   7  11       41.96       40.02      1.79 o 
   6   7  11       45.86       50.77      1.48 o 
  -4   8  11       54.78       56.70      1.94 o 
  -3   8  11       11.43       10.87      1.14 o 
  -2   8  11        3.13        2.64      0.65 o 
  -1   8  11      199.64      194.63      3.13 o 
   0   8  11      163.63      178.06      2.84 o 
   1   8  11       30.26       32.15      0.96 o 
   2   8  11      131.90      132.58      2.47 o 
   3   8  11        1.77        1.24      0.62 o 
   4   8  11        2.41        1.56      0.41 o 
   5   8  11       16.96       13.87      1.04 o 
   6   8  11       37.69       41.27      1.42 o 
  -2   9  11       77.58       85.76      2.96 o 
  -1   9  11       82.01       77.85      2.92 o 
   0   9  11        0.17       -0.27      0.38 o 
   1   9  11       95.47       96.38      2.08 o 
   2   9  11       19.15       19.82      1.14 o 
   3   9  11       17.61       23.40      1.71 o 
   4   9  11       10.80        8.18      1.14 o 
   1  10  11       49.57       51.75      2.57 o 
  -2  -5  12        3.42        3.81      0.95 o 
  -1  -5  12       23.57       23.88      1.81 o 
   0  -5  12       13.70       16.78      1.47 o 
   1  -5  12       58.66       57.89      1.40 o 
   2  -5  12       49.21       52.62      1.53 o 
  -4  -4  12        0.05        0.00      0.95 o 
  -3  -4  12       95.32       99.85      3.06 o 
  -2  -4  12       12.06        7.99      1.00 o 
  -1  -4  12       95.48      105.92      3.38 o 
   0  -4  12        5.23        6.33      0.49 o 
   1  -4  12        9.96        8.66      0.45 o 
   2  -4  12        0.39        0.18      0.23 o 
   4  -4  12      104.65      116.63      4.00 o 
  -5  -3  12       93.64       93.04      4.57 o 
  -4  -3  12        1.05        2.57      0.62 o 
  -3  -3  12      139.13      139.16      3.68 o 
  -2  -3  12        9.24        9.98      0.78 o 
  -1  -3  12       12.71       12.41      0.94 o 
   0  -3  12       10.31       12.00      0.62 o 
   1  -3  12       38.31       43.01      0.93 o 
   2  -3  12        0.09       -0.21      0.21 o 
   3  -3  12        0.05        0.19      0.30 o 
   4  -3  12        6.60        8.61      0.70 o 
   5  -3  12       23.08       26.45      1.62 o 
  -5  -2  12        7.97        4.09      1.14 o 
  -4  -2  12      102.53      109.49      3.23 o 
  -3  -2  12       15.96       14.92      1.62 o 
  -2  -2  12        3.61        5.54      0.50 o 
  -1  -2  12        2.50        3.73      0.31 o 
   0  -2  12       57.82       61.14      1.27 o 
   1  -2  12        8.55        8.62      0.50 o 
   2  -2  12        0.12        0.14      0.19 o 
   3  -2  12       43.29       40.20      2.05 o 
   4  -2  12       37.66       35.96      1.21 o 
   5  -2  12       40.87       37.83      1.05 o 
   6  -2  12       10.91        9.04      1.18 o 
  -6  -1  12       12.20       15.70      1.71 o 
  -5  -1  12      146.07      140.70      5.14 o 
  -4  -1  12       65.90       68.87      2.14 o 
  -3  -1  12      195.80      200.14      6.85 o 
  -2  -1  12        6.97        9.45      0.57 o 
  -1  -1  12      251.30      241.62      2.86 o 
   0  -1  12      222.88      210.95      2.68 o 
   1  -1  12        1.18        1.58      0.22 o 
   2  -1  12      527.66      519.05      6.47 o 
   3  -1  12      234.13      238.46      3.64 o 
   4  -1  12        7.77        7.06      0.48 o 
   5  -1  12      149.33      156.61      2.56 o 
   6  -1  12        2.25        0.54      0.75 o 
  -6   0  12       92.90       94.56      3.81 o 
  -5   0  12       19.57       18.65      1.71 o 
  -4   0  12       15.23       16.82      1.07 o 
  -3   0  12        8.22        7.96      0.67 o 
  -2   0  12       52.78       49.39      1.09 o 
  -1   0  12      107.82      109.39      1.54 o 
   0   0  12        3.64        5.03      0.34 o 
   1   0  12      424.21      435.36      5.01 o 
   2   0  12      380.30      377.12      4.80 o 
   3   0  12       61.02       59.16      1.05 o 
   4   0  12        8.30        7.30      0.56 o 
   5   0  12        4.53        3.97      0.40 o 
   6   0  12        6.62        8.12      0.69 o 
   7   0  12        0.54       -0.04      0.55 o 
  -6   1  12       36.01       35.20      2.09 o 
  -5   1  12       40.26       39.76      2.19 o 
  -4   1  12      237.88      238.97      4.11 o 
  -3   1  12       35.92       36.45      1.00 o 
  -2   1  12      105.21      106.55      1.73 o 
  -1   1  12      172.24      167.71      2.10 o 
   0   1  12      327.73      308.95      3.17 o 
   1   1  12       11.94       12.02      0.46 o 
   2   1  12      552.19      528.68      5.45 o 
   3   1  12      261.80      247.59      3.03 o 
   4   1  12       38.82       34.94      0.88 o 
   5   1  12        2.82        2.44      0.40 o 
   6   1  12        2.66        3.16      0.93 o 
   7   1  12        0.04        0.46      0.55 o 
  -6   2  12       13.40       15.89      1.52 o 
  -5   2  12        1.52        1.86      0.47 o 
  -4   2  12       14.80       14.38      0.82 o 
  -3   2  12       59.86       65.18      1.40 o 
  -2   2  12      556.48      561.68      6.59 o 
  -1   2  12       25.54       27.92      0.70 o 
   0   2  12      563.88      577.13      7.01 o 
   1   2  12       86.78       91.69      1.28 o 
   2   2  12        0.69        0.38      0.24 o 
   3   2  12        7.95        6.88      0.36 o 
   4   2  12       32.67       32.22      0.89 o 
   5   2  12      217.70      221.91      3.84 o 
   6   2  12       16.05       14.68      0.79 o 
   7   2  12       51.27       56.84      2.21 o 
  -6   3  12       28.03       34.32      1.30 o 
  -5   3  12        5.94        4.19      0.61 o 
  -4   3  12        6.99        7.73      0.62 o 
  -3   3  12      365.29      361.95      6.07 o 
  -2   3  12       67.59       63.51      1.28 o 
  -1   3  12       37.90       37.54      0.80 o 
   0   3  12       44.35       48.39      0.82 o 
   1   3  12       90.73       97.73      1.28 o 
   2   3  12       82.82       82.22      1.18 o 
   3   3  12       12.98       19.09      0.55 o 
   4   3  12      117.90      116.15      1.89 o 
   5   3  12      169.00      158.54      2.94 o 
   6   3  12       11.96       11.27      0.71 o 
   7   3  12        4.61        5.11      0.90 o 
  -6   4  12       11.20        8.18      1.14 o 
  -5   4  12       61.14       65.87      2.38 o 
  -4   4  12       92.69       87.54      2.40 o 
  -3   4  12       21.28       15.27      0.76 o 
  -2   4  12      330.35      317.34      5.58 o 
  -1   4  12        0.34        0.66      0.22 o 
   0   4  12       92.47       95.50      1.45 o 
   1   4  12       96.86       91.36      1.36 o 
   2   4  12       41.50       39.95      0.75 o 
   3   4  12       29.45       28.33      0.65 o 
   4   4  12       57.54       52.23      1.11 o 
   5   4  12       85.40       90.72      2.12 o 
   6   4  12        3.60        1.68      0.40 o 
   7   4  12       48.50       47.24      1.98 o 
  -5   5  12        0.50        0.80      0.40 o 
  -4   5  12      169.62      166.79      3.22 o 
  -3   5  12       28.46       29.60      1.84 o 
  -2   5  12        2.50        2.87      0.41 o 
  -1   5  12        2.20        1.00      0.25 o 
   0   5  12       88.88       86.24      1.36 o 
   1   5  12        2.32        1.62      0.28 o 
   2   5  12      195.65      180.03      2.68 o 
   3   5  12      149.02      148.37      2.95 o 
   4   5  12       77.77       77.29      1.47 o 
   5   5  12        2.48        2.38      0.42 o 
   6   5  12       33.18       35.60      1.32 o 
   7   5  12       58.01       64.95      2.41 o 
  -5   6  12      130.16      134.18      3.57 o 
  -4   6  12       62.98       64.25      1.79 o 
  -3   6  12        0.03        0.89      0.38 o 
  -2   6  12        2.87        1.52      0.39 o 
  -1   6  12       25.41       28.09      1.35 o 
   0   6  12      207.24      220.52      2.99 o 
   1   6  12      132.44      132.45      2.00 o 
   2   6  12       49.69       50.77      1.19 o 
   3   6  12      177.17      185.98      3.26 o 
   4   6  12       25.92       23.93      0.81 o 
   5   6  12       16.42       23.18      0.99 o 
   6   6  12        8.51       10.08      1.26 o 
   7   6  12       14.15       17.66      1.46 o 
  -4   7  12       10.95       14.08      1.71 o 
  -3   7  12       32.10       31.32      1.37 o 
  -2   7  12       30.66       25.51      1.26 o 
  -1   7  12      145.94      147.46      2.51 o 
   0   7  12        0.76        0.60      0.29 o 
   1   7  12        8.32        7.75      0.52 o 
   2   7  12       45.22       43.40      1.14 o 
   3   7  12        1.14        0.61      0.37 o 
   4   7  12      139.19      131.30      2.59 o 
   5   7  12      123.99      125.10      2.63 o 
   6   7  12       79.63       83.85      2.06 o 
  -3   8  12        0.13       -0.49      0.49 o 
  -2   8  12        0.19       -0.53      0.53 o 
  -1   8  12       25.77       20.31      0.90 o 
   0   8  12       52.69       58.06      1.32 o 
   1   8  12        0.71        0.36      0.31 o 
   2   8  12       33.26       36.41      1.13 o 
   3   8  12        3.26        2.88      0.62 o 
   4   8  12       15.46       16.96      0.92 o 
   5   8  12        8.88        8.66      1.08 o 
  -1   9  12      119.09      114.19      2.87 o 
   0   9  12        1.50        2.33      0.54 o 
   1   9  12      117.56      107.29      2.28 o 
   2   9  12       12.77        9.51      1.24 o 
   3   9  12       65.93       73.25      3.14 o 
   4   9  12        2.37        1.71      0.76 o 
  -2  -4  13        8.30        6.28      1.14 o 
  -1  -4  13      131.61      148.97      5.04 o 
   0  -4  13       32.28       35.44      1.20 o 
   1  -4  13       26.96       27.42      0.93 o 
   2  -4  13        1.22        0.53      0.32 o 
  -4  -3  13       64.85       64.21      3.90 o 
  -3  -3  13       13.99       13.02      1.23 o 
  -2  -3  13       28.57       24.48      1.38 o 
  -1  -3  13       37.93       37.21      1.55 o 
   0  -3  13        6.76        5.70      0.45 o 
   1  -3  13       56.44       51.59      1.07 o 
   2  -3  13       10.44       10.72      0.57 o 
   3  -3  13       16.23       13.70      1.14 o 
  -5  -2  13       31.08       31.30      2.57 o 
  -4  -2  13       25.14       25.84      1.46 o 
  -3  -2  13      120.19      123.46      4.76 o 
  -2  -2  13        9.77       11.12      0.80 o 
  -1  -2  13       15.53       13.32      1.01 o 
   0  -2  13        7.81        6.83      0.50 o 
   1  -2  13        2.89        3.60      0.38 o 
   2  -2  13        3.20        3.67      0.39 o 
   3  -2  13       40.68       39.87      1.02 o 
   5  -2  13       40.53       41.76      2.00 o 
  -5  -1  13       37.15       46.23      2.85 o 
  -4  -1  13       10.88       13.59      1.07 o 
  -3  -1  13        0.04        0.10      0.47 o 
  -2  -1  13        3.71        1.98      0.40 o 
  -1  -1  13       96.46       87.62      2.11 o 
   0  -1  13       22.59       24.33      0.78 o 
   1  -1  13        6.71        6.54      0.40 o 
   2  -1  13      212.26      216.52      2.99 o 
   3  -1  13      120.83      120.27      2.10 o 
   4  -1  13        2.50        5.04      0.67 o 
   5  -1  13       42.26       49.05      1.68 o 
  -5   0  13      117.23      137.56      5.04 o 
  -4   0  13       40.32       38.09      2.47 o 
  -3   0  13       11.51       11.45      0.71 o 
  -2   0  13       29.35       26.48      0.84 o 
  -1   0  13      236.96      232.19      3.04 o 
   0   0  13       56.31       54.90      0.99 o 
   1   0  13      124.87      130.92      1.86 o 
   2   0  13      485.76      475.28      5.98 o 
   3   0  13        1.10        1.08      0.26 o 
   4   0  13       10.54       11.40      0.63 o 
   5   0  13       95.16       98.93      2.22 o 
   6   0  13        0.23        0.36      0.38 o 
  -6   1  13        7.36        8.94      1.33 o 
  -5   1  13       39.80       42.24      2.38 o 
  -4   1  13       76.48       78.79      1.94 o 
  -3   1  13       83.48       82.56      1.68 o 
  -2   1  13        7.00        7.65      0.68 o 
  -1   1  13       67.28       68.67      1.13 o 
   0   1  13       27.74       25.69      0.65 o 
   1   1  13       33.87       33.27      0.76 o 
   2   1  13       82.18       77.95      1.36 o 
   3   1  13        1.21        1.82      0.32 o 
   4   1  13       72.12       73.32      1.43 o 
   5   1  13        6.99        5.42      0.45 o 
   6   1  13       78.97       76.70      1.91 o 
  -6   2  13        0.83        0.67      0.67 o 
  -5   2  13       36.33       32.51      3.47 o 
  -4   2  13        0.30        0.33      0.35 o 
  -3   2  13       18.62       17.17      0.79 o 
  -2   2  13      123.09      121.35      2.02 o 
  -1   2  13       74.08       70.60      1.17 o 
   0   2  13       68.01       71.64      1.21 o 
   1   2  13      274.10      279.07      4.24 o 
   2   2  13        0.30        0.25      0.21 o 
   3   2  13        0.71        0.92      0.22 o 
   4   2  13       14.79       15.79      0.82 o 
   5   2  13        0.17        0.11      0.22 o 
   6   2  13       19.97       21.34      0.98 o 
   7   2  13        6.56        5.65      1.09 o 
  -5   3  13       89.36       92.59      2.59 o 
  -4   3  13        5.45        4.73      0.53 o 
  -3   3  13      705.16      713.26      9.17 o 
  -2   3  13      273.20      286.18      4.15 o 
  -1   3  13      182.67      186.50      2.36 o 
   0   3  13       10.39        9.77      0.56 o 
   1   3  13        0.87        0.50      0.20 o 
   2   3  13      165.61      164.98      2.36 o 
   3   3  13        0.28        0.07      0.19 o 
   4   3  13      157.40      151.60      2.38 o 
   5   3  13       59.26       59.23      1.65 o 
   6   3  13        0.99        1.29      0.36 o 
   7   3  13        4.94        5.74      0.89 o 
  -5   4  13       23.06       23.18      1.31 o 
  -4   4  13       24.68       25.56      1.08 o 
  -3   4  13        2.39        0.50      0.35 o 
  -2   4  13       10.60        9.17      0.74 o 
  -1   4  13       13.72       14.59      0.57 o 
   0   4  13      223.54      217.37      2.64 o 
   1   4  13      170.64      156.73      2.39 o 
   2   4  13       54.28       54.02      1.12 o 
   3   4  13        0.12        0.37      0.20 o 
   4   4  13       11.68       13.90      0.62 o 
   5   4  13        4.23        3.62      0.45 o 
   6   4  13        0.47        1.61      0.38 o 
   7   4  13        7.81        5.76      0.87 o 
  -5   5  13        1.47        1.04      0.62 o 
  -4   5  13       70.97       74.43      1.92 o 
  -3   5  13       34.57       33.87      1.11 o 
  -2   5  13        9.38        8.06      0.62 o 
  -1   5  13       25.36       29.76      0.91 o 
   0   5  13        0.73        0.98      0.24 o 
   1   5  13       84.06       80.48      1.51 o 
   2   5  13        9.08        9.94      0.60 o 
   3   5  13       31.00       26.29      0.81 o 
   4   5  13      256.56      262.01      3.75 o 
   5   5  13       42.42       39.14      1.23 o 
   6   5  13      104.15       96.93      2.15 o 
  -4   6  13       25.66       22.07      2.15 o 
  -3   6  13       30.30       33.21      1.14 o 
  -2   6  13       29.95       27.14      2.21 o 
  -1   6  13       50.84       47.69      1.52 o 
   0   6  13      126.14      124.92      1.92 o 
   1   6  13       16.53       18.72      0.68 o 
   2   6  13      166.30      173.62      3.41 o 
   3   6  13      104.70      103.25      2.45 o 
   4   6  13       29.74       30.18      1.00 o 
   5   6  13      216.16      229.28      4.42 o 
   6   6  13       11.34       12.22      0.83 o 
  -3   7  13        4.56        5.08      1.81 o 
  -2   7  13        3.81        2.25      1.09 o 
  -1   7  13       66.30       72.87      2.03 o 
   0   7  13       18.31       18.06      0.95 o 
   1   7  13        6.50        8.95      0.73 o 
   2   7  13        0.04       -0.29      0.31 o 
   3   7  13       44.39       46.43      1.66 o 
   4   7  13        5.90        3.72      0.43 o 
   5   7  13       13.99       12.65      1.21 o 
  -2   8  13        0.44       -0.19      0.56 o 
  -1   8  13        0.01       -0.50      0.55 o 
   0   8  13       92.72       97.09      2.22 o 
   1   8  13        2.86        2.47      0.44 o 
   2   8  13      137.45      147.47      3.08 o 
   3   8  13        7.13        7.23      1.14 o 
   4   8  13      118.43      119.67      4.19 o 
   0   9  13        4.07        3.87      0.68 o 
   1   9  13       42.72       37.60      1.55 o 
  -2  -3  14       87.50       89.99      3.71 o 
  -1  -3  14       35.09       36.24      2.19 o 
   0  -3  14        1.23        0.77      0.38 o 
   1  -3  14      151.79      147.06      3.52 o 
   2  -3  14        2.09        1.96      0.52 o 
  -3  -2  14       38.53       42.00      1.92 o 
  -2  -2  14        2.60        2.38      0.64 o 
  -1  -2  14       89.55       86.08      2.81 o 
   0  -2  14       43.99       45.13      1.56 o 
   1  -2  14        0.09       -0.34      0.50 o 
   2  -2  14       15.79       16.58      0.68 o 
   3  -2  14        1.84        1.52      0.57 o 
   4  -2  14       26.24       27.78      1.81 o 
  -4  -1  14        4.24        6.31      1.71 o 
  -3  -1  14        1.89        2.21      0.50 o 
  -2  -1  14       37.52       39.67      1.38 o 
  -1  -1  14        5.57        5.49      0.65 o 
   0  -1  14       58.18       60.91      1.32 o 
   1  -1  14      129.16      123.78      1.95 o 
   2  -1  14       15.38       14.25      0.65 o 
   3  -1  14       92.70       91.66      1.76 o 
   4  -1  14       43.70       44.14      2.00 o 
  -4   0  14       24.35       23.37      2.14 o 
  -3   0  14       42.49       45.55      1.64 o 
  -2   0  14       60.99       57.68      1.71 o 
  -1   0  14      101.42      101.86      2.30 o 
   0   0  14        0.03        1.72      0.32 o 
   1   0  14       47.15       42.28      0.96 o 
   2   0  14        8.49        6.19      0.74 o 
   3   0  14        6.29        4.98      0.42 o 
   4   0  14       36.13       33.82      1.14 o 
   5   0  14       55.65       54.79      1.79 o 
  -5   1  14        1.83        2.47      0.86 o 
  -4   1  14       91.19       86.97      2.14 o 
  -3   1  14        2.66        2.27      0.39 o 
  -2   1  14        6.66        6.51      0.56 o 
  -1   1  14       61.67       58.17      1.24 o 
   0   1  14       10.99        8.89      0.56 o 
   1   1  14       31.83       31.47      1.13 o 
   2   1  14        3.73        2.29      0.33 o 
   3   1  14        1.56        1.41      0.29 o 
   4   1  14        3.32        3.66      0.40 o 
   5   1  14       20.67       20.04      0.77 o 
   6   1  14       23.36       27.79      1.71 o 
  -5   2  14        9.36       10.94      1.43 o 
  -4   2  14       52.98       56.40      1.65 o 
  -3   2  14       12.07       12.11      0.72 o 
  -2   2  14       31.37       30.89      1.23 o 
  -1   2  14        0.03       -0.10      0.22 o 
   0   2  14       47.48       45.14      0.93 o 
   1   2  14      156.03      146.43      2.26 o 
   2   2  14        3.54        3.86      0.39 o 
   3   2  14      216.32      208.44      2.95 o 
   4   2  14        0.55        0.73      0.27 o 
   5   2  14       22.26       21.68      0.83 o 
   6   2  14        1.47        0.20      0.53 o 
  -5   3  14       80.10       82.61      4.04 o 
  -4   3  14       10.31        8.21      0.73 o 
  -3   3  14       60.10       56.06      1.40 o 
  -2   3  14       56.93       60.89      1.47 o 
  -1   3  14      196.40      197.05      2.72 o 
   0   3  14        0.88        0.59      0.24 o 
   1   3  14      152.22      152.58      2.36 o 
   2   3  14       24.56       23.45      0.73 o 
   3   3  14        0.12        0.22      0.22 o 
   4   3  14       34.94       36.34      0.94 o 
   5   3  14       31.41       29.26      0.95 o 
   6   3  14       28.60       29.32      1.13 o 
  -4   4  14       27.43       29.06      1.19 o 
  -3   4  14        7.05        7.06      0.61 o 
  -2   4  14        0.31       -0.11      0.32 o 
  -1   4  14       67.55       61.52      1.33 o 
   0   4  14       25.66       22.48      0.68 o 
   1   4  14       21.40       21.14      0.66 o 
   2   4  14       10.31       10.51      0.55 o 
   3   4  14        1.11        2.50      0.37 o 
   4   4  14       44.38       42.81      1.06 o 
   5   4  14       52.25       54.26      1.24 o 
   6   4  14       74.27       80.05      2.72 o 
  -4   5  14       35.14       37.58      2.38 o 
  -3   5  14       24.95       22.21      0.96 o 
  -2   5  14        0.01       -0.47      0.47 o 
  -1   5  14       26.56       24.51      0.87 o 
   0   5  14       49.40       45.61      1.00 o 
   1   5  14       22.49       20.13      0.73 o 
   2   5  14       77.09       76.70      1.48 o 
   3   5  14       29.45       26.33      0.94 o 
   4   5  14      115.26      132.00      2.24 o 
   5   5  14        5.93        6.37      0.51 o 
   6   5  14       52.28       55.00      2.22 o 
  -3   6  14        2.26        0.95      0.90 o 
  -2   6  14       74.79       75.67      2.09 o 
  -1   6  14        1.72        1.43      0.35 o 
   0   6  14       13.23       10.39      0.74 o 
   1   6  14        8.38        5.60      0.54 o 
   2   6  14        7.86       11.86      0.72 o 
   3   6  14        0.20        0.02      0.30 o 
   4   6  14        0.28        0.56      0.32 o 
   5   6  14       92.10       86.64      2.13 o 
  -2   7  14       12.40       12.77      1.27 o 
  -1   7  14       31.54       34.44      1.07 o 
   0   7  14        8.81       10.47      0.76 o 
   1   7  14       61.15       62.63      1.58 o 
   2   7  14       21.50       22.03      0.93 o 
   3   7  14       45.80       48.14      2.38 o 
   4   7  14      192.39      190.88      5.61 o 
   0   8  14       85.86       81.36      2.03 o 
   1   8  14        0.09        0.16      0.44 o 
   2   8  14      117.60      121.74      4.47 o 
   3   8  14        3.66        3.33      0.86 o 
  -1  -2  15       14.16       12.46      1.52 o 
   0  -2  15       33.26       32.25      1.20 o 
   1  -2  15        0.14       -0.30      0.30 o 
   2  -2  15        5.07        5.58      0.86 o 
  -3  -1  15       73.36       74.71      2.66 o 
  -2  -1  15       88.47       99.60      3.90 o 
  -1  -1  15        5.15        3.87      0.77 o 
   0  -1  15       32.59       35.60      1.64 o 
   1  -1  15       17.43       15.86      0.75 o 
   2  -1  15        3.92        4.12      0.57 o 
   3  -1  15        0.14        0.38      0.48 o 
  -3   0  15       77.18       85.45      2.39 o 
  -2   0  15       50.14       54.89      1.91 o 
  -1   0  15       43.51       46.86      1.54 o 
   0   0  15       10.06       13.78      0.65 o 
   1   0  15      124.62      126.02      2.01 o 
   2   0  15        2.98        2.69      0.54 o 
   3   0  15      182.36      188.92      6.61 o 
   4   0  15      158.13      151.83      4.57 o 
  -4   1  15        3.61        1.52      0.86 o 
  -3   1  15        0.79        0.71      0.38 o 
  -2   1  15       53.00       52.92      2.30 o 
  -1   1  15      140.48      136.33      2.88 o 
   0   1  15      374.26      373.76      5.14 o 
   1   1  15        2.23        1.92      0.31 o 
   2   1  15      335.77      337.32      5.12 o 
   3   1  15      186.95      190.18      4.57 o 
   4   1  15        1.16        0.38      0.48 o 
   5   1  15       29.21       33.58      1.71 o 
  -4   2  15        5.74        5.61      1.14 o 
  -3   2  15        4.62        4.83      0.55 o 
  -2   2  15       83.13       90.01      2.63 o 
  -1   2  15       12.17       11.79      0.87 o 
   0   2  15      123.00      113.87      2.06 o 
   1   2  15       85.22       81.38      1.80 o 
   2   2  15       47.63       50.27      1.25 o 
   3   2  15       40.43       37.24      1.24 o 
   4   2  15       56.28       60.69      2.38 o 
   5   2  15        0.02       -0.32      0.32 o 
  -4   3  15        5.16        5.61      1.14 o 
  -3   3  15        1.84        4.36      0.52 o 
  -2   3  15       69.71       74.05      1.97 o 
  -1   3  15      224.71      223.15      4.09 o 
   0   3  15       11.27       12.52      1.27 o 
   1   3  15       99.28       96.28      1.72 o 
   2   3  15       33.63       32.37      1.01 o 
   3   3  15      198.34      197.73      3.97 o 
   4   3  15        1.11        0.97      0.33 o 
   5   3  15       23.98       27.05      1.62 o 
  -3   4  15      117.72      121.71      2.71 o 
  -2   4  15      178.78      181.56      3.57 o 
  -1   4  15       24.30       21.84      1.17 o 
   0   4  15        7.55        7.07      0.60 o 
   1   4  15      119.72      119.38      2.03 o 
   2   4  15        2.60        1.66      0.44 o 
   3   4  15        9.06       10.25      0.66 o 
   4   4  15        2.26        2.72      0.42 o 
   5   4  15       35.01       28.80      1.34 o 
  -3   5  15      115.39      109.97      4.57 o 
  -2   5  15       30.24       28.98      1.61 o 
  -1   5  15       16.53       18.80      1.13 o 
   0   5  15        4.96        3.44      0.50 o 
   1   5  15        3.33        5.16      0.46 o 
   2   5  15        0.96        1.07      0.30 o 
   3   5  15       25.11       22.23      0.92 o 
   4   5  15       34.24       34.28      2.09 o 
   5   5  15        0.21        0.50      0.42 o 
  -2   6  15       99.43      109.76      4.19 o 
  -1   6  15      109.60      102.96      3.53 o 
   0   6  15       34.41       37.45      1.78 o 
   1   6  15        1.09        1.69      0.36 o 
   2   6  15       66.34       65.55      1.59 o 
   3   6  15        3.00        5.76      0.70 o 
   4   6  15       72.80       76.73      2.35 o 
  -1   7  15       22.29       23.31      2.28 o 
   0   7  15       28.12       28.59      1.18 o 
   1   7  15      142.91      142.66      2.73 o 
   2   7  15       18.89       17.06      1.11 o 
   3   7  15       81.98       72.90      2.28 o 
  -2   0  16        0.38       -0.67      0.67 o 
  -1   0  16       12.81       12.70      1.21 o 
   0   0  16        0.05        3.90      0.95 o 
   1   0  16        0.02       -0.15      0.30 o 
   2   0  16        0.83        0.22      0.48 o 
  -2   1  16       20.56       19.90      1.48 o 
  -1   1  16       27.48       25.22      2.05 o 
   0   1  16      142.47      139.53      2.42 o 
   1   1  16       51.03       50.75      1.80 o 
   2   1  16        9.87        8.55      0.56 o 
   3   1  16       56.17       54.51      2.28 o 
  -2   2  16       58.43       62.66      2.31 o 
  -1   2  16      128.15      133.45      3.62 o 
   0   2  16        3.81        4.13      0.64 o 
   1   2  16        2.42        2.19      0.52 o 
   2   2  16        0.09        0.10      0.27 o 
   3   2  16       33.56       33.49      1.71 o 
   4   2  16       26.34       27.21      1.62 o 
  -2   3  16        0.61        0.67      0.61 o 
  -1   3  16       89.60       82.19      2.69 o 
   0   3  16       83.29       84.03      3.15 o 
   1   3  16       82.81       78.36      1.53 o 
   2   3  16       36.07       33.03      1.05 o 
   3   3  16        2.98        1.71      0.67 o 
   4   3  16        2.19        2.47      0.67 o 
  -2   4  16      132.10      131.38      3.63 o 
  -1   4  16       79.57       84.91      2.76 o 
   0   4  16        0.06        0.43      0.36 o 
   1   4  16      114.71      112.55      1.96 o 
   2   4  16       11.19       11.98      0.68 o 
   3   4  16       74.33       77.82      2.95 o 
   4   4  16        1.24        2.42      0.53 o 
  -2   5  16      141.29      145.41      3.97 o 
  -1   5  16        7.01        8.72      1.08 o 
   0   5  16        7.24        4.93      0.70 o 
   1   5  16       22.98       22.13      0.90 o 
   2   5  16        1.15        1.53      0.37 o 
   3   5  16        0.38       -0.37      0.37 o 
  -1   6  16       10.45       11.89      1.71 o 
   0   6  16        3.94        3.53      0.59 o 
   1   6  16        1.73        0.88      0.67 o 
   2   6  16       77.15       69.05      6.42 o 
   0   2  17        4.13        3.81      0.57 o 
   1   2  17        1.18        0.86      0.48 o 
   0   3  17       18.21       20.45      1.24 o 
   1   3  17        3.20        1.52      0.57 o 
   2   3  17      101.32      103.50      3.90 o 
   0   4  17       89.30       94.56      3.14 o 
   1   4  17       37.53       32.34      2.00 o 
                                                 
